# Supplementary material for: The TIE1 transcriptional repressor controls shoot branching by directly repressing BRANCHED1 in Arabidopsis
Source: PLoS Genet. 2018 Mar 23;14(3):e1007296. doi: 10.1371/journal.pgen.1007296 (PMC5884558; doi:10.1371/journal.pgen.1007296)
Supplement: S1 Table — (XLS) [file pgen.1007296.s004.xls]

## Sheet: Sheet1
List of genes regulated by TIE1(1503 up-regulated genes, green;1151 down-regulated genes,blue).
AGI Code	WT_FPKM	OETIE1_FPKM	FDR	log2FC	regulated
At1g29930	8176.83	18243.5	0.000253839	1.1822	up
At1g67090	4313.11	14207.9	2.94986e-13	1.75888	up
At1g29910	1317.03	6384.66	0	2.30187	up
At1g29920	663.54	5755.15	0	3.13129	up
At2g34420	1875.07	4909.89	6.30372e-08	1.40264	up
At1g08380	1259.34	4026.83	5.69655e-13	1.70094	up
At1g31330	1359.86	4008.09	8.05038e-11	1.57727	up
At5g54270	991.116	3722.17	1.11022e-16	1.92993	up
At1g55670	1330.55	3594.68	3.10333e-08	1.39653	up
At3g47470	1101.6	3521.79	1.08114e-12	1.69786	up
At1g79040	1270.37	3382.43	4.28111e-09	1.46049	up
At3g54890	916.489	3080.12	4.25215e-14	1.77741	up
At2g06520	928.005	2887.24	4.63829e-12	1.63682	up
At4g10340	924.421	2667.07	2.18391e-10	1.54885	up
At1g61520	921.908	2666.77	2.5737e-10	1.54703	up
At5g38410	499.534	2660.34	0	2.4381	up
At1g60950	795.237	2469.05	1.29846e-11	1.61265	up
At5g66570	1014.94	2456.54	2.32612e-06	1.27473	up
At1g30380	648.66	2412.44	2.22045e-16	1.91111	up
At1g06680	840.546	2394.65	7.1005e-10	1.51542	up
At1g15820	804.252	2381.87	1.22712e-11	1.62638	up
At4g12800	860.91	2281.77	4.44916e-08	1.38451	up
At1g52230	680.179	2226.3	3.15747e-13	1.7069	up
At5g01530	888.114	2216.45	1.694e-07	1.35167	up
At3g61470	774.564	2062.46	1.41924e-08	1.42476	up
At3g21055	686.751	2056.85	4.07943e-11	1.57436	up
At1g20340	700.31	1996.61	3.19451e-10	1.52623	up
At5g20630	400.783	1996.4	0	2.29311	up
At5g42530	833.41	1901.83	1.86758e-05	1.15726	up
At1g72610	263.774	1876.88	0	2.82599	up
At1g31580	940.155	1753.06	0.0274806	0.863823	up
At4g02770	657.279	1730.55	1.94054e-08	1.40113	up
At4g28750	446.952	1619.03	1.22125e-15	1.84662	up
At5g64040	491.751	1548.04	9.65561e-13	1.6768	up
At5g26000	804.123	1490.91	0.0528843	0.894856	up
At1g44575	526.968	1405.46	4.80267e-09	1.44347	up
At3g16140	515.693	1370.58	1.13529e-08	1.40711	up
At3g53460	501.501	1342.51	1.61585e-09	1.48254	up
At3g26740	448.325	1284.75	1.11455e-09	1.47751	up
At2g30570	464.852	1255.34	4.10753e-09	1.44171	up
At4g05180	466.191	1224.58	1.45609e-08	1.40568	up
At5g25980	645.447	1195.54	0.0589408	0.878775	up
At1g67740	410.719	1132.58	4.20746e-09	1.44134	up
At2g10940	451.433	1130.7	1.07898e-06	1.27169	up
At3g63160	190.676	1079.73	0	2.55234	up
At3g08940	294.466	1047.99	9.99201e-16	1.85376	up
At2g34430	179.062	1047.27	0	2.57881	up
At3g14210	253.334	989.439	0	1.95351	up
At1g79850	403.757	972.263	5.22874e-07	1.28335	up
At4g21280	330.01	922.621	4.93296e-10	1.50215	up
At3g56940	384.127	921.299	9.46389e-07	1.2781	up
At2g05070	253.803	903.083	1.11022e-15	1.84749	up
At2g05100	235.839	885.659	0	1.9226	up
At4g27440	379.056	875.709	3.09004e-06	1.24192	up
At2g47400	427.493	862.53	0.00014049	1.07862	up
At4g01150	315.693	851.273	1.56685e-09	1.46712	up
At2g42530	201.404	849.571	0	2.1193	up
At2g20260	280.459	807.274	4.64153e-10	1.50763	up
At1g03130	292.087	801.457	3.87066e-09	1.44069	up
At1g51390	275.931	772.936	3.78794e-08	1.37511	up
At2g37220	278.302	763.417	8.79252e-10	1.48755	up
At1g20020	258.231	760.128	4.96371e-11	1.57186	up
At1g74470	309.825	757.903	1.76854e-07	1.33601	up
At5g65220	304.365	753.441	6.47033e-08	1.35148	up
At4g38970	231.807	739.321	6.7979e-13	1.68845	up
At4g34620	372.376	729.52	0.00167764	0.972497	up
At1g09200	425.462	723.6	0.0496219	0.804683	up
At3g56910	239.655	723.502	8.00182e-12	1.62269	up
At5g38420	89.7483	720.172	0	3.02641	up
At2g39730	258.202	719.739	7.51325e-10	1.50091	up
At2g42540	403.256	712.851	0.0244222	0.857458	up
At3g22235	119.622	697.301	0	2.5447	up
At3g11630	362.82	693.835	0.00486498	0.935834	up
At1g29070	264.059	693.098	7.37587e-09	1.42073	up
At1g35680	266.294	683.259	2.3052e-08	1.38403	up
At1g48350	293.113	678.814	1.97712e-06	1.23505	up
At3g26650	297.217	677.172	6.73848e-06	1.2059	up
At3g22231	221.182	657.411	9.59538e-11	1.56996	up
At2g25510	209.327	643.375	2.63998e-11	1.60472	up
At1g78630	266.101	641.501	6.42773e-07	1.27968	up
At5g17870	217.785	626.392	1.31694e-10	1.55461	up
At2g26500	256.081	619.476	2.24234e-07	1.31409	up
At3g54210	241.935	605.284	9.29058e-08	1.33948	up
At2g28900	332.68	603.539	0.00916606	0.901723	up
At5g20720	305.615	600.836	0.00183993	0.979981	up
At1g12900	224.855	600.834	7.51969e-09	1.4225	up
At2g46820	163.25	593.004	7.77156e-16	1.86997	up
At1g21500	163.779	591.098	2.10942e-15	1.86458	up
At1g05190	225.019	573.736	4.1315e-08	1.36655	up
At1g75350	248.541	572.72	1.09917e-06	1.25549	up
At3g60750	287.789	568.432	0.00406057	0.983764	up
At3g27850	198.909	567.022	1.61124e-10	1.53683	up
At5g38430	88.5232	564.184	0	2.69354	up
At1g03600	236.775	558.875	3.34505e-07	1.29709	up
At1g32470	232.267	536.665	3.23721e-06	1.21697	up
At5g54600	222.259	529.526	8.20801e-07	1.2659	up
At1g51060	308.585	526.923	0.0365013	0.819952	up
At3g62030	228.58	522.3	2.61029e-06	1.22779	up
At3g50820	158.138	519.885	2.03615e-13	1.71822	up
At4g32260	204.007	499.272	1.84984e-07	1.31621	up
At4g25050	145.644	497.996	7.87148e-14	1.7683	up
At1g32060	158.563	490.824	5.28155e-12	1.63031	up
At1g42970	151.609	489.348	3.82472e-13	1.70141	up
At5g40950	180.415	479.565	8.63204e-09	1.41571	up
At1g64510	206.919	474.646	5.49095e-06	1.19778	up
At1g68590	179.069	469.209	5.71612e-08	1.35919	up
At3g26060	193.259	469.112	7.39404e-07	1.26913	up
At4g03280	212.452	468.43	1.45899e-05	1.16342	up
At2g33450	175.879	467.282	5.21732e-09	1.44575	up
At4g16980	147.125	466.503	4.62385e-11	1.59213	up
At5g58250	231.932	460.133	0.00122748	0.98002	up
At4g20360	238.416	458.524	0.00197997	0.984668	up
At3g01500	29.396	454.352	0	3.93288	up
At2g38140	187.613	452.914	5.51038e-07	1.29478	up
At1g32990	167.858	452.396	8.09637e-09	1.42027	up
At4g24770	191.711	449.57	4.61411e-07	1.28819	up
At5g14320	160.411	449.092	4.95451e-10	1.50513	up
At3g45140	119.111	435.545	4.44089e-16	1.86859	up
At1g07320	186.562	433.314	3.62285e-07	1.29551	up
At1g52220	232.35	428.93	0.00861754	0.886103	up
At1g74970	186.565	427.423	4.30123e-06	1.20689	up
At1g11860	184.678	423.142	2.89013e-06	1.23095	up
At1g55490	151.4	420.973	2.27549e-10	1.52858	up
At2g45180	184.656	417.935	1.4254e-05	1.1744	up
At3g25920	178.376	415.984	1.89759e-06	1.2377	up
At1g76100	86.2062	407.894	0	2.26695	up
At2g43030	150.648	401.243	7.5471e-09	1.41988	up
At5g13510	169.817	400.924	2.6837e-06	1.22613	up
At3g15190	162.375	397.057	1.1517e-07	1.33262	up
At3g13120	178.798	394.133	2.18211e-05	1.14621	up
At3g27160	161.971	394.088	1.83475e-07	1.31877	up
At3g44890	157.664	388.669	1.53959e-07	1.32334	up
At4g09650	164.976	387.211	8.31252e-07	1.26571	up
At1g10960	136.968	384.648	2.91289e-09	1.47843	up
At5g59870	223.562	375.677	0.0858832	0.765033	up
At4g04640	182.123	374.677	0.000216345	1.06206	up
At3g15360	153.74	367.767	9.49329e-07	1.26252	up
At1g03680	164.33	366.605	1.41327e-05	1.16371	up
At3g27690	51.5165	358.747	0	2.78718	up
At5g30510	158.177	357.041	2.65267e-06	1.2272	up
At5g02160	201.636	351.661	0.0400929	0.80559	up
At3g62530	179.504	349.679	0.0021405	0.956075	up
At2g24090	151.938	345.731	5.67418e-06	1.2033	up
At3g04290	181.669	344.727	0.00666333	0.913509	up
At3g63410	185.577	342.839	0.0122969	0.886521	up
At5g61410	195.399	341.81	0.0431735	0.826511	up
At4g01310	118.054	339.081	6.95365e-11	1.56399	up
At1g51400	99.6125	338.755	1.108e-13	1.79372	up
At3g63490	127.923	333.139	2.91563e-08	1.37741	up
At1g54780	158.55	324.328	0.000441541	1.02667	up
At2g35370	116.853	324.15	1.23357e-09	1.4871	up
At5g66190	170.707	321.664	0.00448154	0.938883	up
At5g03350	74.5862	305.244	0	2.03004	up
At3g46780	84.9688	301.629	8.88178e-16	1.85615	up
At1g23310	149.798	301.327	0.000533568	1.03318	up
At3g52150	117.493	299.641	2.40582e-08	1.3868	up
At1g73885	128.001	297.833	5.17524e-07	1.30564	up
At2g33800	125.079	297.133	4.2701e-07	1.28837	up
At5g14910	143.992	295.391	0.000176281	1.06361	up
At4g37930	110.286	292.863	9.34564e-09	1.4129	up
At2g37660	146.749	291.233	0.000596925	1.01819	up
At1g74730	97.9494	289.483	4.96786e-11	1.59615	up
At3g02730	145.951	285.467	0.00126869	0.977859	up
At2g41090	108.839	284.95	2.7386e-08	1.3855	up
At3g27830	110.923	281.762	7.78895e-08	1.35603	up
At5g63310	132.868	275.388	0.000127563	1.07646	up
At5g47500	88.2667	274.083	3.93419e-12	1.64607	up
At5g08280	143.014	273.879	0.00246249	0.959141	up
At5g19940	133.953	270.74	0.00035076	1.034	up
At5g26742	129.356	270.623	9.00039e-05	1.10961	up
At1g09340	79.5736	267.959	4.16334e-14	1.76703	up
At1g07790	145.868	264.653	0.00587429	0.904994	up
At3g20670	130.026	261.498	0.000178266	1.07214	up
At5g47190	101.299	257.837	3.18458e-08	1.37998	up
At5g55450	70.8221	255.156	4.64073e-14	1.82753	up
At2g28000	120.721	249.221	0.00015015	1.08001	up
At2g20890	139.127	248.978	0.0143405	0.866594	up
At5g59970	133.428	244.956	0.00777882	0.893746	up
At1g67700	107.606	243.994	2.69368e-06	1.22519	up
At3g14420	86.8838	242.648	1.38387e-09	1.47226	up
At1g71695	120.341	239.286	0.00113177	0.984977	up
At2g42220	102.036	238.943	1.36555e-06	1.25019	up
At1g03475	119.714	238.873	0.000564988	1.01684	up
At1g16880	108.284	236.826	3.47856e-05	1.12834	up
At5g06290	89.2877	236.623	2.47871e-08	1.39114	up
At3g47650	93.3722	234.135	1.66462e-07	1.33948	up
At5g13630	113.374	233.025	0.000519749	1.05451	up
At3g08740	78.9292	232.947	5.88636e-11	1.58983	up
At5g28750	100.912	229.614	8.60357e-06	1.21579	up
At4g34190	90.1447	226.082	8.15792e-08	1.37592	up
At3g55800	75.3333	223.535	3.94393e-11	1.57925	up
At4g01050	111.33	217.359	0.00185156	0.968589	up
At2g21330	69.6832	215.288	4.85789e-12	1.6408	up
At1g11430	95.5966	214.918	1.42313e-05	1.16754	up
At5g08050	63.9048	212.953	8.2212e-13	1.78108	up
At3g63140	65.2475	211.729	2.78333e-13	1.72566	up
At3g61870	99.6413	209.211	0.000114354	1.08365	up
At4g18480	92.9635	204.991	1.13345e-05	1.17118	up
At5g51110	96.8666	200.069	0.00018696	1.0653	up
At5g09660	52.2295	197.721	0	1.96128	up
At3g54050	57.2652	197.056	1.14353e-14	1.80898	up
At1g06360	61.4443	195.831	1.5935e-12	1.69708	up
At1g71500	84.9755	195.777	1.26952e-06	1.2547	up
At5g62210	74.079	195.242	1.04571e-07	1.37562	up
At4g22890	78.1685	194.584	7.67884e-08	1.35517	up
At4g33010	88.1792	194.556	2.6922e-05	1.15039	up
At1g75690	60.564	193.906	8.4821e-12	1.7097	up
At2g23670	73.4063	192.687	3.96824e-09	1.48727	up
At1g50320	110.983	190.654	0.030029	0.818057	up
At4g25080	85.2317	190.373	9.0103e-06	1.18036	up
At3g07430	95.3364	187.903	0.000945771	0.996827	up
At1g12410	109.439	187.535	0.0558116	0.787049	up
At3g47070	61.0497	187.486	3.24743e-10	1.57257	up
At1g03630	58.9033	186.373	1.71518e-12	1.67987	up
At1g33810	88.3788	181.862	0.000200354	1.08957	up
At4g17600	63.3548	179.59	5.11871e-10	1.5373	up
At1g68010	57.7186	178.003	6.21614e-12	1.63896	up
At2g13360	43.7784	175.88	0	2.01661	up
At4g34280	64.12	175.857	9.58648e-05	1.10729	up
At3g05730	24.3315	173.063	0	2.80403	up
At3g59400	75.5813	172.901	1.02475e-05	1.18864	up
At2g28800	78.0914	171.967	7.71555e-06	1.18528	up
At1g69740	92.1768	168.236	0.0105105	0.882124	up
At1g25440	56.9812	167.416	3.0062e-11	1.59174	up
At4g17560	74.4927	166.325	9.82587e-06	1.18078	up
At4g30950	71.525	166.319	1.70539e-06	1.24053	up
At1g54500	75.8734	163.62	0.000125962	1.09876	up
At5g24314	78.1535	163.438	0.00011385	1.10451	up
At1g45474	59.9372	163.334	4.03665e-09	1.48695	up
At1g02205	77.4869	163.324	0.000212764	1.05936	up
At2g37600	83.7079	163.22	0.00142378	0.998924	up
At3g14930	50.2699	161.357	1.06226e-12	1.68978	up
At1g32080	34.602	161.098	0	2.2554	up
At5g23060	62.3408	160.845	2.33865e-08	1.39848	up
At5g02120	54.6686	160.657	2.87553e-08	1.5574	up
At1g04800	25.1557	160.492	0	2.73539	up
At1g58290	84.8369	160.463	0.0018642	0.96668	up
At4g09010	58.0477	160.146	3.17255e-09	1.46227	up
At5g51720	42.7731	159.701	5.80647e-14	1.96477	up
At3g63190	57.7949	159.081	2.0898e-09	1.48126	up
At3g14415	58.3901	157.188	9.11745e-09	1.42087	up
At1g67280	82.8668	155.472	0.00390932	0.92639	up
At1g43560	68.1251	154.848	3.04209e-05	1.17995	up
At3g45930	86.2789	154.612	0.0151104	0.874681	up
At2g40490	58.6992	151.34	2.56149e-08	1.38926	up
At5g64620	78.5619	151.314	0.00912717	0.910625	up
At1g28150	75.8172	149.301	0.00150587	1.00781	up
At5g11450	68.065	149.122	3.64752e-05	1.1382	up
At3g51510	82.0089	148.902	0.00781674	0.90239	up
At5g53490	77.8172	148.736	0.00234421	0.954584	up
At5g49910	74.8713	147.489	0.00093222	0.996952	up
At1g65260	76.4428	147.353	0.0015613	0.967855	up
At2g20450	79.1314	147.326	0.00288438	0.951599	up
At4g28660	53.5545	146.968	1.00171e-08	1.4836	up
At1g62750	57.3238	146.371	1.79356e-08	1.39193	up
At3g15840	40.6192	143.802	1.63314e-13	1.81391	up
At5g42270	74.7561	143.711	0.000789768	1.00388	up
At3g48730	54.8977	143.682	5.45069e-09	1.43772	up
At5g28500	72.4279	142.971	0.000358955	1.03304	up
At2g03420	57.0777	142.777	0.000407667	1.07822	up
At3g63540	52.5182	141.702	8.31905e-09	1.47543	up
At1g17100	42.9867	141.619	1.57797e-11	1.70347	up
At1g66670	80.214	141.596	0.0328265	0.813529	up
At4g15560	82.0939	141.153	0.0588704	0.803804	up
At3g52380	57.7027	140.055	2.33821e-07	1.31533	up
At1g14345	46.6462	139.05	1.89762e-09	1.58455	up
At2g05310	61.8934	138.812	7.47755e-05	1.16348	up
At1g70310	73.6297	138.637	0.00331037	0.932609	up
At1g48030	83.8506	138.107	0.0787456	0.770272	up
At2g04700	68.8688	137.783	0.00076003	1.02139	up
At5g07020	54.0841	136.388	2.28233e-07	1.34155	up
At5g16710	76.6504	135.477	0.0237253	0.831712	up
At1g02280	65.9817	135.208	0.000162571	1.07212	up
At1g07050	53.4957	135.159	6.12451e-08	1.39001	up
At4g29060	49.9229	134.513	1.61851e-09	1.46656	up
At5g52440	61.1361	134.451	6.82722e-05	1.11224	up
At1g60000	58.379	134.445	1.43814e-05	1.19247	up
At5g21920	63.6073	133.99	0.000200189	1.09005	up
At4g14890	52.5496	133.392	2.22767e-06	1.34986	up
At2g17240	53.2036	132.846	1.07004e-06	1.32637	up
At1g04940	63.2259	132.524	0.000978631	0.993666	up
At1g31690	7.22471	131.147	0	4.16288	up
At3g04550	62.6497	131.118	7.37417e-05	1.09862	up
At2g30950	72.8962	130.23	0.0106627	0.885464	up
At4g27700	43.3865	129.938	3.21221e-10	1.5715	up
At3g20230	63.3606	129.444	0.000467194	1.03918	up
At2g34860	49.2409	128.065	6.36465e-08	1.41418	up
At1g02145	64.6986	127.597	6.53949e-05	1.10318	up
At2g33430	66.669	126.957	0.00211079	0.959068	up
At1g08520	68.5855	126.771	0.00985177	0.893768	up
At1g06950	71.3124	125.94	0.0302481	0.844809	up
At3g16670	10.087	125.866	0	3.55725	up
At4g24280	68.4821	125.069	0.0120928	0.881676	up
At1g62780	35.0763	124.165	8.63754e-14	1.8489	up
At1g11850	24.2114	123.927	0	2.47817	up
At4g27230	70.6864	123.09	0.016911	0.861018	up
At1g72970	59.766	122.126	0.000281662	1.04347	up
At1g18730	40.6734	121.78	1.60665e-09	1.59432	up
At4g02530	53.5101	119.724	8.16245e-06	1.21915	up
At3g51820	59.5531	119.218	0.000463316	1.02324	up
At5g17230	49.384	118.844	1.90638e-07	1.32265	up
At1g73655	50.897	118.71	5.95525e-06	1.23141	up
At3g55330	45.8651	118.662	2.96498e-07	1.36337	up
At1g22850	58.4617	117.933	0.00030949	1.05277	up
At3g62410	16.7451	117.497	0	2.83201	up
At5g63570	66.2607	117.46	0.0107792	0.875898	up
At2g14880	44.1671	117.41	8.88734e-08	1.42287	up
At3g14110	57.9188	117.091	0.000558562	1.01972	up
At5g55280	70.588	116.411	0.0914212	0.752862	up
At5g14740	11.0308	116.366	0	3.38944	up
At3g11170	48.409	116.183	1.71536e-06	1.24621	up
At5g23120	53.2486	115.62	2.47044e-05	1.14749	up
At1g12800	50.3399	115.434	2.38364e-06	1.22795	up
At1g43670	23.9202	115.392	0	2.29355	up
At5g08410	55.2524	113.998	0.000431798	1.07508	up
At5g19220	34.7699	113.589	8.58869e-13	1.71222	up
At1g21600	66.1899	113.549	0.0468631	0.794719	up
At2g24020	60.0383	113.394	0.00404568	0.935546	up
At1g21065	66.2755	113.229	0.0565117	0.787748	up
At1g76080	33.628	112.648	6.08624e-13	1.75287	up
At1g70760	20.4169	111.665	0	2.43096	up
At2g47450	58.4903	111.499	0.00129792	0.976511	up
At1g34000	50.7218	110.671	0.000197948	1.12456	up
At1g50900	55.9885	110.614	0.00188767	0.990014	up
At3g43720	50.076	110.571	3.33465e-05	1.18347	up
At5g50740	53.7263	110.342	0.000886211	0.997188	up
At1g17220	49.0051	109.358	6.1308e-06	1.19729	up
At3g16000	44.491	109.308	1.10244e-07	1.33398	up
At5g55220	31.8802	109.056	2.89768e-14	1.80433	up
At3g28220	45.925	108.493	1.87085e-06	1.25652	up
At3g04790	47.5088	107.014	7.69055e-06	1.19303	up
At2g35260	55.1002	106.691	0.00134954	0.974565	up
At1g16080	52.2674	106.587	0.000141721	1.08202	up
At1g51110	46.2068	106.476	3.04133e-06	1.23577	up
At2g48070	43.4696	106.343	1.69968e-05	1.24372	up
At2g44650	44.4318	106.048	0.000300178	1.04975	up
At5g62790	63.1876	105.609	0.0594135	0.781362	up
At3g22210	47.6512	105.589	0.000188521	1.16684	up
At3g18680	55.0817	105.386	0.00269024	0.945158	up
At5g47840	56.6818	104.932	0.00679322	0.900492	up
At1g13270	59.3695	104.028	0.0161568	0.852776	up
At3g01480	50.466	103.919	0.000118986	1.08148	up
At1g80480	53.6878	103.444	0.00168739	0.964704	up
At1g01320	41.1521	103.176	1.3712e-07	1.33066	up
At5g60600	55.865	103.171	0.00597116	0.910342	up
At1g44920	48.1276	103.071	6.74616e-05	1.12993	up
At3g48420	31.9068	102.744	1.80533e-12	1.80376	up
At2g04030	52.6766	102.502	0.000954432	0.993981	up
At1g06190	50.3805	102.426	0.000314506	1.04027	up
At1g73890	47.6991	101.755	0.00018815	1.07328	up
At1g19740	56.6645	101.215	0.0202674	0.846462	up
At1g10522	30.6718	101.072	1.20362e-10	1.67235	up
At3g49470	61.7502	101.047	0.0901373	0.75031	up
At3g13470	35.4551	101.005	9.08996e-11	1.56438	up
At1g19150	15.8089	100.967	0	2.67176	up
At1g72930	23.3288	100.218	2.22045e-16	2.11905	up
At1g74880	27.7801	100.211	2.4597e-12	1.85018	up
At3g59780	39.5768	99.968	4.88474e-08	1.36638	up
At4g00895	51.5341	99.9477	0.00357251	0.968035	up
At2g24060	37.3336	99.5127	3.27688e-08	1.42004	up
At1g60550	42.9708	99.4335	3.7639e-06	1.23449	up
At4g04330	45.5354	99.0344	0.000199678	1.13635	up
At1g73530	36.6696	98.7972	3.86506e-07	1.42199	up
At5g18660	44.0751	98.5491	4.46941e-06	1.22379	up
At5g17710	51.3724	97.6704	0.00171086	0.965905	up
At5g11480	54.0184	97.6541	0.0117259	0.87202	up
At1g73060	54.8283	97.5806	0.0162227	0.85281	up
At5g04140	49.8387	96.7642	0.00172569	0.981926	up
At3g12930	41.1258	96.6922	1.85626e-06	1.28007	up
At3g16520	54.7657	96.1532	0.0307232	0.816754	up
At1g80370	51.2987	96.0976	0.00279362	0.940754	up
At5g08640	27.5841	95.6397	9.53682e-14	1.82314	up
At4g27800	49.8222	95.3275	0.00123714	0.982135	up
At3g17170	35.2236	94.6561	3.72553e-09	1.49227	up
At5g03940	39.6874	94.4244	4.18039e-07	1.29282	up
At5g01590	55.9294	94.1491	0.0843876	0.766249	up
At4g26370	34.7586	93.7326	1.81893e-08	1.43855	up
At3g15030	16.2381	93.5136	0	2.5249	up
At2g43560	33.458	93.4546	1.84148e-08	1.49857	up
At1g68520	25.7191	92.3567	4.10783e-15	1.86727	up
At3g25660	35.5429	92.1783	1.36367e-08	1.42409	up
At5g43750	30.5477	92.0363	2.6547e-09	1.58373	up
At3g46740	53.5554	91.7206	0.0463455	0.807563	up
At5g44020	29.4145	91.4247	1.08028e-10	1.64585	up
At5g51010	40.6351	90.8918	6.60562e-05	1.18813	up
At3g06730	35.78	90.707	5.05657e-07	1.37659	up
At5g55710	51.1062	90.5175	0.0770989	0.788771	up
At4g33510	54.0127	90.3123	0.059694	0.779719	up
At1g22700	50.9694	89.4495	0.0166164	0.856224	up
At1g49975	36.4772	89.343	1.70658e-05	1.29189	up
At5g36120	34.0008	89.013	4.04926e-06	1.39205	up
At1g44000	33.9246	88.6051	1.05661e-07	1.40898	up
At2g47940	50.957	88.3319	0.0499327	0.794809	up
At3g15110	35.695	87.8911	5.43821e-06	1.30523	up
At3g21200	42.805	87.5887	0.000691473	1.0254	up
At1g76450	44.5636	87.3809	0.00219663	0.977176	up
At2g25080	51.1646	87.354	0.0888413	0.757868	up
At4g26530	4.19159	87.2325	0	4.3316	up
At4g01690	45.716	86.6049	0.00192331	0.958921	up
At1g14250	19.5751	86.2696	0	2.16849	up
At4g36040	44.7256	86.1936	0.00275991	0.969591	up
At1g01080	46.2774	86.1223	0.00945418	0.891416	up
At1g23740	33.6527	85.7906	1.93275e-08	1.43017	up
At5g14260	38.0278	85.7762	5.12578e-06	1.20878	up
At5g23310	38.3805	85.742	1.91581e-05	1.1841	up
At3g16250	16.5775	84.9837	0	2.34149	up
At1g77490	41.1801	84.7908	0.00150825	0.976754	up
At1g44446	36.3902	84.5831	4.02313e-06	1.21745	up
At1g53230	17.4672	84.3126	0	2.23814	up
At1g55140	46.0259	83.8762	0.0178814	0.879949	up
At5g16030	34.0688	83.8375	3.35412e-07	1.33283	up
At1g70820	25.6378	83.5555	3.14193e-13	1.73948	up
At5g19540	45.3135	82.7224	0.0110172	0.87416	up
At1g66940	45.5912	82.4401	0.0220687	0.844593	up
At5g52960	36.2075	82.2539	6.13046e-05	1.20426	up
At5g27390	35.8487	81.889	2.95665e-05	1.20521	up
At1g52510	39.322	81.4544	5.42639e-05	1.12931	up
At1g64355	33.3994	81.1231	1.32599e-05	1.28501	up
At5g51820	37.9769	81.1001	4.87649e-05	1.11879	up
At1g04420	26.4922	81.0204	3.78696e-11	1.6375	up
At4g14342	44.5065	80.4284	0.046645	0.857749	up
At4g16146	30.8754	80.2106	2.26161e-06	1.38622	up
At5g52970	32.7334	80.087	1.67355e-06	1.34049	up
At4g00165	16.4971	79.8803	1.95288e-13	2.2664	up
At1g53520	38.0509	79.5803	0.000460189	1.08095	up
At1g20030	37.2283	79.5442	9.1114e-05	1.11479	up
At1g32200	37.228	79.4189	0.000131338	1.08571	up
At1g32070	43.4402	79.3767	0.00754091	0.920561	up
At5g22640	42.903	79.1009	0.00422181	0.925551	up
At5g45680	21.8719	78.3439	7.57749e-12	1.87579	up
At4g13500	28.4656	78.2606	1.30914e-06	1.46423	up
At2g31040	42.9246	78.2046	0.011963	0.874353	up
At1g51610	45.4372	78.0648	0.0476451	0.791025	up
At5g17170	38.1212	77.7759	0.000464585	1.04796	up
At1g55480	29.0822	76.8767	2.43651e-08	1.44073	up
At1g10370	21.7193	76.7592	2.92288e-12	1.8629	up
At2g21530	35.3067	76.0396	0.0004408	1.09698	up
At5g02940	28.0287	75.9327	3.70202e-08	1.38447	up
At3g12345	31.3803	75.775	7.24984e-06	1.28611	up
At4g28780	42.3298	75.3238	0.0209017	0.840405	up
At2g20570	35.8913	74.9307	0.000223252	1.06024	up
At3g04630	38.7404	74.9146	0.0155042	0.860115	up
At5g33370	36.3125	74.7291	0.000606	1.03145	up
At4g10300	41.8835	74.6731	0.0479185	0.820768	up
At3g10520	17.1819	74.6136	3.33067e-16	2.13564	up
At1g68660	43.7501	74.4716	0.0932538	0.768386	up
At1g18060	43.836	74.42	0.0557692	0.788808	up
At5g57930	39.8293	74.4167	0.00488802	0.916679	up
At4g18440	40.7402	74.0886	0.00804612	0.889059	up
At1g60010	41.687	74.0788	0.0171405	0.866472	up
At3g19170	43.4261	72.8205	0.0678529	0.783045	up
At1g45230	40.1251	72.6687	0.0111693	0.894135	up
At1g25450	42.1563	72.0871	0.0820448	0.756459	up
At5g51540	33.5334	71.9151	0.0572637	0.798762	up
At4g13250	39.7129	71.6211	0.00777677	0.89166	up
At1g75040	26.35	70.9375	1.12171e-07	1.44199	up
At1g14410	41.1086	70.8046	0.0466639	0.802243	up
At3g47295	31.2719	70.7572	0.0159203	1.12759	up
At4g39460	31.9165	70.6407	3.86012e-05	1.17173	up
At1g52870	22.0289	70.4617	3.96293e-11	1.70538	up
At5g46420	34.1106	70.2695	0.000260675	1.05117	up
At1g32550	33.3865	70.0962	0.000736016	1.08057	up
At3g18890	26.0541	70.0717	1.26554e-08	1.42327	up
At4g24750	36.8579	69.6179	0.00436432	0.935309	up
At1g50020	35.7952	69.5713	0.00637486	0.954204	up
At5g57170	19.5464	69.435	2.85359e-09	1.81712	up
At5g57040	40.2723	68.8707	0.075095	0.786219	up
At2g35410	31.3331	68.7795	6.25304e-05	1.16951	up
At4g27600	27.1896	68.7689	1.06756e-07	1.36742	up
At1g69390	38.455	67.9374	0.0348167	0.828048	up
At5g08610	22.8358	67.7983	2.71606e-11	1.60397	up
At5g58260	11.0994	67.7656	0	2.63337	up
At2g29180	27.833	67.7655	1.44313e-05	1.32778	up
At2g27680	37.3873	67.6757	0.00909877	0.888935	up
At5g06340	35.2925	67.6022	0.00231405	0.981382	up
At1g23130	21.001	67.4202	7.83974e-10	1.69778	up
At2g22990	21.8878	67.1606	4.40947e-10	1.57864	up
At5g35170	39.9002	66.9568	0.034968	0.810897	up
At4g04840	4.56811	66.695	0	3.79758	up
At1g67080	39.3877	66.5477	0.090992	0.777337	up
At3g53560	40.3264	66.4934	0.0896168	0.752721	up
At1g35340	36.7694	66.4194	0.0209184	0.863143	up
At3g08010	30.2481	66.2497	0.000108449	1.13716	up
At4g32590	27.6043	65.7752	1.02103e-05	1.31821	up
At2g32230	25.5387	65.7284	2.84465e-08	1.41413	up
At3g62550	17.0182	65.4826	1.27142e-11	1.94521	up
At1g08540	27.6533	65.4685	1.32613e-06	1.26625	up
At3g10970	35.7212	65.0454	0.00971495	0.890788	up
At1g48480	36.1545	64.9289	0.00640967	0.900517	up
At5g48490	22.6657	64.7862	2.55931e-05	1.5398	up
At1g32160	37.0624	64.6284	0.0380531	0.809852	up
At5g37360	37.7082	64.5979	0.07281	0.774654	up
At4g11175	25.3542	64.5825	3.83897e-06	1.38223	up
At1g14150	8.23432	64.4733	0	2.93672	up
At5g38520	30.1488	64.3371	9.7578e-05	1.12546	up
At1g71030	32.2997	64.0724	0.00621936	0.957147	up
At4g39040	33.0109	64.0248	0.00151016	0.996419	up
At2g14560	13.6302	63.7274	0	2.28229	up
At3g10060	21.6082	63.6842	5.0214e-09	1.59063	up
At2g41680	26.9069	63.6441	1.89964e-06	1.25542	up
At5g44130	33.9275	63.5597	0.0191581	0.893746	up
At1g64770	25.3356	63.5096	4.22516e-07	1.34996	up
At5g22340	26.5757	63.4067	3.49296e-06	1.27572	up
At1g63610	34.8041	63.3347	0.0107287	0.884581	up
At3g26290	30.0291	63.2807	0.000104645	1.10537	up
At3g09210	28.6074	63.2734	2.05486e-05	1.19253	up
At4g09040	32.523	62.7736	0.00332886	0.948096	up
At5g46580	24.4957	62.5243	4.18849e-08	1.38968	up
At5g23070	30.456	62.4132	0.0012307	1.0378	up
At4g23600	23.3423	62.337	5.89483e-07	1.33651	up
At5g23920	28.6769	62.1978	0.000843467	1.10927	up
At1g76730	31.5546	61.998	0.0443892	0.806979	up
At1g73620	26.1637	61.8611	3.13936e-05	1.24709	up
At1g11600	32.9468	61.7097	0.00211443	0.959497	up
At3g24430	26.6532	61.4343	4.30983e-06	1.23008	up
At5g19750	36.0745	61.4341	0.0470802	0.806097	up
At4g39710	20.9256	61.0914	3.54879e-08	1.55933	up
At1g08550	22.6628	60.8342	1.19326e-08	1.45415	up
At4g25640	35.7329	60.7835	0.0297493	0.822177	up
At5g08650	30.78	60.76	0.000530648	1.01858	up
At3g58140	32.7276	60.7388	0.00477274	0.925278	up
At1g65230	29.879	60.6865	0.00172562	1.01701	up
At4g29905	23.0769	60.5245	5.38808e-06	1.415	up
At3g56710	17.2928	60.4975	1.74353e-09	1.78085	up
At5g59310	18.1314	60.3703	2.88618e-08	1.71984	up
At1g36390	36.5724	60.3297	0.0910395	0.765789	up
At2g44870	31.8926	60.0338	0.00597601	0.938479	up
At1g22630	16.2381	59.8683	5.09813e-09	1.86766	up
At4g04020	28.5406	59.8202	0.000558251	1.05839	up
At2g45190	30.7715	59.6566	0.0166486	0.883939	up
At5g19855	34.9649	59.567	0.0621272	0.799204	up
At3g23700	22.0992	59.4801	7.22243e-08	1.43681	up
At1g12860	16.7608	59.4323	2.59126e-13	1.83622	up
At5g58140	30.4388	59.3178	0.00119131	0.982433	up
At1g21350	22.8201	59.2214	2.14559e-06	1.37039	up
At1g01790	32.7693	59.1722	0.0624003	0.77735	up
At1g30210	30.8783	59.127	0.00582668	0.919956	up
At3g26710	26.5195	59.0968	6.98244e-05	1.17676	up
At5g45930	21.9723	58.9709	2.77583e-08	1.46248	up
At1g08980	34.3427	58.8611	0.0496904	0.793433	up
At1g35420	34.7972	58.7509	0.0393029	0.812735	up
At4g37510	31.5113	58.6054	0.00484462	0.919331	up
At3g05890	15.3565	58.5183	0.00209775	1.84744	up
At3g46630	29.9783	58.2878	0.00543026	0.990842	up
At3g18420	32.5183	58.2498	0.0123372	0.887665	up
At3g56010	27.0813	58.1808	0.000699389	1.09544	up
At5g49015	27.1066	58.1732	0.00595668	1.08953	up
At3g15850	21.2562	58.0647	4.81628e-08	1.46529	up
At4g02725	24.7852	58.0334	0.000256429	1.2447	up
At5g24570	9.65519	57.7406	1.15718e-08	2.48538	up
At1g20810	24.6885	57.7392	6.11064e-05	1.22091	up
At1g32220	24.4924	57.5047	1.51662e-05	1.25133	up
At5g06690	24.6461	57.4065	6.08013e-05	1.22216	up
At1g51100	24.749	57.3906	4.46277e-05	1.24394	up
At3g24506	31.7352	57.3762	0.0424251	0.871063	up
At5g20130	25.6856	57.2497	2.13475e-05	1.23327	up
At3g49260	13.3229	57.1958	0	2.09806	up
At4g32915	28.5839	57.1782	0.00416089	1.0143	up
At2g38270	28.4902	57.1353	0.00325023	1.00975	up
At1g14270	27.0836	56.9696	0.000307103	1.08151	up
At2g18710	27.7686	56.9429	0.000325015	1.06753	up
At5g39210	11.69	56.8703	1.14686e-13	2.28324	up
At1g50250	33.3089	56.8683	0.0335435	0.811919	up
At1g31800	33.9313	56.8	0.0938763	0.747628	up
At4g02920	28.7299	56.7864	0.00189502	0.978562	up
At1g21460	29.0063	56.6741	0.00447845	0.996265	up
At5g39830	25.4563	56.5801	3.49706e-05	1.16485	up
At5g05740	26.6529	56.5506	9.01995e-05	1.10903	up
At4g14400	6.39755	56.5466	0	3.16432	up
At1g48610	33.0827	56.4755	0.0577105	0.789494	up
At3g55250	32.0514	56.3525	0.0231133	0.860679	up
At3g49140	26.9838	56.1605	0.000123128	1.0884	up
At1g15260	25.028	56.1043	0.000317355	1.17354	up
At4g16141	33.4243	56.0867	0.0439034	0.813682	up
At1g48520	30.097	55.8402	0.00336152	0.936206	up
At3g48500	23.3624	55.4601	7.10433e-07	1.28682	up
At5g51100	32.4643	55.4301	0.0636221	0.789886	up
At1g15980	7.59011	55.368	0	2.86855	up
At1g49510	26.0816	55.3245	0.000451323	1.09961	up
At1g69200	24.2109	55.2646	3.49632e-06	1.23232	up
At4g14230	29.345	55.0917	0.00437574	0.926491	up
At1g77060	27.8778	55.0307	0.00160677	1.00245	up
At1g78990	19.8668	55.0294	0.000159232	1.16324	up
At4g20130	21.6046	54.9982	3.45084e-07	1.35706	up
At2g21385	31.2282	54.8779	0.0281034	0.83581	up
At3g29185	23.8513	54.8642	8.37527e-06	1.24508	up
At3g08920	18.1344	54.8455	1.7064e-08	1.60053	up
At5g23230	24.1322	54.7709	1.49048e-05	1.19495	up
At3g18390	30.3253	54.7346	0.00803815	0.891887	up
At3g53900	29.9904	54.7224	0.0130972	0.894217	up
At5g54290	33.73	54.6824	0.0162621	0.887341	up
At1g80080	20.61	54.5887	1.81511e-07	1.40625	up
At1g78170	31.0343	54.5049	0.0755994	0.789892	up
At3g27925	25.389	54.4787	0.000159687	1.10879	up
At2g39470	14.1748	54.455	3.75366e-13	1.94546	up
At3g25480	24.8556	54.3618	0.000283104	1.13977	up
At1g72645	27.9095	54.06	0.0521088	0.920072	up
At5g64050	28.7157	54.0297	0.00221097	0.95502	up
At1g31160	36.3731	53.976	0.0767396	0.818583	up
At4g00370	26.504	53.9533	0.000388185	1.04387	up
At4g28030	21.4855	53.0891	6.9745e-06	1.35027	up
At2g27290	29.5294	52.8998	0.0279128	0.896594	up
At4g15620	26.0132	52.6317	0.00102333	1.10018	up
At5g59500	27.5985	52.3669	0.00314477	0.978756	up
At4g33520	25.1029	52.3025	0.0679507	0.773539	up
At5g57030	21.6878	52.2304	1.15259e-06	1.30447	up
At1g70200	25.8861	52.1672	0.000193697	1.07265	up
At1g14580	18.4116	52.0077	5.76628e-06	1.29562	up
At1g80770	27.0776	51.9346	0.00262337	0.959546	up
At4g28080	18.8872	51.9146	2.34532e-09	1.45579	up
At5g57180	18.833	51.9128	1.30561e-08	1.4726	up
At4g02790	23.4937	51.8721	4.20549e-05	1.17772	up
At1g48570	28.3639	51.7705	0.00897969	0.900902	up
At2g33180	18.1589	51.726	2.16537e-06	1.53199	up
At5g39530	21.2559	51.6005	2.42858e-06	1.2973	up
At2g45740	22.8222	51.5375	7.92871e-05	1.18853	up
At3g49670	30.0453	51.4968	0.0474388	0.792096	up
At1g15390	27.9075	51.44	0.00821973	0.943744	up
At3g53470	27.2089	51.3567	0.0241773	0.958445	up
At3g61770	26.2401	51.3311	0.00790138	0.987657	up
At2g30424	12.9948	51.318	0.00627707	1.49689	up
At3g14720	30.5303	51.2737	0.0966504	0.745524	up
At1g16790	23.346	51.1329	0.00108047	1.14422	up
At5g14660	20.8486	51.0562	4.33242e-06	1.30293	up
At5g17670	17.5959	51.0021	1.05198e-08	1.56845	up
At2g38230	12.0853	50.9388	1.88738e-15	2.1706	up
At2g30695	17.5789	50.6837	4.39755e-07	1.47482	up
At1g48460	18.3135	50.6312	2.12494e-07	1.48522	up
At1g14440	26.507	50.6033	0.00404883	0.945398	up
At4g15110	24.2617	50.5649	0.000265258	1.06611	up
At1g12770	26.2498	50.4225	0.00116549	0.988369	up
At2g29360	24.0362	50.3694	0.000621967	1.087	up
At5g14210	24.9519	50.0469	0.00097079	1.00094	up
At1g76405	24.7853	49.8914	0.00599703	0.998935	up
At1g17650	25.8882	49.8532	0.0046893	0.954694	up
At2g36000	24.5711	49.7135	0.00198467	1.00707	up
At5g63050	27.591	49.6364	0.0249053	0.841726	up
At4g15210	30.3368	49.5631	0.0952243	0.746382	up
At1g77090	24.2335	49.4168	0.00121314	1.04728	up
At5g16715	22.4558	49.3379	0.00569282	0.909178	up
At1g72640	15.3842	49.235	1.5137e-10	1.70901	up
At1g22430	25.486	49.098	0.00199781	0.985458	up
At4g39970	15.7253	49.0929	4.53409e-09	1.65621	up
At5g13740	23.4285	49.0711	0.000150606	1.10125	up
At5g24530	13.476	48.9361	4.26992e-11	1.8015	up
At2g39670	26.1235	48.8539	0.00477677	0.929147	up
At1g80280	27.5922	48.5496	0.0171481	0.850254	up
At4g23890	26.5121	48.5474	0.0234645	0.862054	up
At2g42130	22.8912	48.2877	0.00123295	1.04765	up
At4g12970	11.5328	48.2648	9.81233e-08	2.0504	up
At1g79790	24.6161	48.0933	0.0261224	0.868824	up
At2g04360	18.334	48.0019	2.10265e-06	1.39354	up
At1g02910	21.8599	47.9239	2.64463e-05	1.18744	up
At1g67660	26.0148	47.7685	0.0143789	0.882386	up
At5g55620	16.5946	47.7679	3.88662e-05	1.50484	up
At3g51660	11.0538	47.7615	8.74331e-10	2.08073	up
At2g26340	24.5754	47.6427	0.0168059	0.935406	up
At5g42240	28.1597	47.6311	0.0734168	0.766934	up
At2g01110	25.1918	47.4999	0.00523457	0.929343	up
At5g48790	28.2535	47.4903	0.0920544	0.766184	up
At3g53800	23.7829	47.3708	0.00197933	1.00124	up
At1g56050	23.4454	47.201	0.000505303	1.06494	up
At3g24590	20.9976	47.1933	8.10703e-05	1.20198	up
At1g79560	28.0896	47.0821	0.0415654	0.803519	up
At3g12080	22.3627	46.9778	0.000111233	1.0928	up
At4g18390	24.5699	46.6948	0.0169952	0.868919	up
At2g34640	22.5957	46.6075	0.000251756	1.05922	up
At3g56160	29.1988	46.5953	0.0519038	0.795549	up
At3g56210	24.2936	46.5145	0.00340706	0.975225	up
At4g18970	15.9401	46.4858	1.1315e-08	1.54346	up
At1g74640	25.3184	46.384	0.0140271	0.883383	up
At5g64580	22.6834	46.3779	0.000200784	1.06273	up
At1g53800	20.1943	46.3612	7.0658e-06	1.21228	up
At5g35220	18.2886	46.3417	3.57634e-07	1.36158	up
At4g30620	21.0739	46.2483	0.000590643	1.16788	up
At1g50450	15.9692	46.2293	2.22658e-09	1.57521	up
At3g45050	21.092	46.224	0.000845114	1.15399	up
At4g31560	18.9959	46.1005	0.000308819	1.27973	up
At2g23600	21.608	46.0859	0.000883273	1.10134	up
At3g04870	26.4057	46.0372	0.036251	0.809703	up
At1g05140	23.9823	45.9793	0.0041973	0.971821	up
At1g14030	19.4183	45.9761	4.5077e-06	1.26147	up
At2g17300	18.9018	45.748	0.00353301	1.2611	up
At1g59990	23.9245	45.5355	0.0023153	0.962927	up
At3g15520	17.4757	45.4313	4.82838e-07	1.37213	up
At1g64150	21.8722	45.3171	0.000482191	1.10696	up
At1g11790	26.0841	45.1165	0.0480313	0.810201	up
At5g42070	19.3052	45.0416	0.000296832	1.25221	up
At1g23400	15.4749	45.0355	2.0084e-09	1.55243	up
At1g22250	20.1659	45.0272	0.000864973	1.13904	up
At5g52780	15.6441	44.9093	1.72059e-05	1.52745	up
At5g52100	18.0936	44.8464	2.86135e-06	1.32826	up
At4g38100	19.1978	44.6609	0.00042766	1.22499	up
At1g08490	25.3996	44.6458	0.0356345	0.821818	up
At3g16660	4.16411	44.6266	0	3.37352	up
At2g32180	14.3295	44.5486	4.64841e-07	1.6545	up
At3g19450	21.4306	44.4721	0.000244223	1.08561	up
At4g30690	22.6072	44.3735	0.00187448	1.02513	up
At5g36170	22.5297	44.3164	0.00146381	0.993167	up
At4g38160	23.9915	44.2922	0.00944958	0.920392	up
At4g39960	22.5999	44.0996	0.000754404	1.01679	up
At3g55400	24.8593	44.0816	0.0255589	0.830817	up
At5g46690	8.761	44.0499	1.33227e-15	2.29207	up
At5g66055	25.0957	44.032	0.031476	0.821373	up
At3g11945	20.7694	44.0241	0.00059948	1.07608	up
At5g28300	22.699	43.9544	0.00237724	0.953641	up
At1g54820	8.70578	43.7845	0	2.3195	up
At3g13740	19.8521	43.7477	0.000227044	1.167	up
At4g00180	20.5461	43.5447	0.00191203	1.02526	up
At1g74070	20.3294	43.4741	9.00979e-05	1.14626	up
At4g24930	21.762	43.4414	0.00454192	1.0003	up
At1g10360	21.1552	43.3696	0.00330922	1.04121	up
At1g60600	18.7069	43.2055	2.22156e-05	1.22352	up
At1g27385	21.9936	43.1823	0.00193217	1.09165	up
At2g30390	25.0522	43.0723	0.0405561	0.807114	up
At5g27560	25.0042	42.8813	0.0553759	0.799397	up
At5g53580	25.2279	42.7399	0.0646227	0.793339	up
At1g04640	14.5107	42.7251	2.33358e-07	1.56558	up
At2g21960	20.6401	42.7175	0.000722201	1.07948	up
At2g20870	10.2849	42.6274	2.85225e-09	1.98374	up
At3g06980	20.5439	42.5101	0.000124192	1.08548	up
At5g05580	15.3525	42.4079	1.14731e-07	1.4353	up
At5g21430	10.5677	42.3955	1.60766e-11	1.99865	up
At2g42770	23.3458	42.0935	0.0238071	0.907219	up
At2g43630	25.4333	42.0305	0.0956183	0.767488	up
At4g38950	9.98746	42.0064	0	2.10455	up
At3g04260	21.3117	41.9248	0.000643464	1.00935	up
At1g72030	20.8154	41.7292	0.00470664	1.03865	up
At1g54350	23.5993	41.6472	0.0347386	0.812847	up
At3g43800	21.094	41.6381	0.00516625	0.991251	up
At5g62900	21.4075	41.6369	0.0228971	0.954067	up
At4g09730	21.2358	41.5374	0.00134424	0.988701	up
At3g02450	21.3771	41.4995	0.00105784	1.00316	up
At3g16290	23.1103	41.472	0.00560083	0.907085	up
At3g02720	22.9868	41.4691	0.021837	0.854956	up
At2g21280	13.6188	41.4051	5.86328e-09	1.60685	up
At1g63680	25.0833	41.0857	0.040363	0.800787	up
At1g78820	23.4937	40.9429	0.0430177	0.809549	up
At2g36990	19.4392	40.8392	0.00019732	1.0805	up
At5g02890	24.2083	40.8375	0.0659455	0.792896	up
At2g41950	15.1218	40.824	1.74709e-05	1.43219	up
At3g05570	21.3843	40.8179	0.0911095	0.940203	up
At1g04985	20.2119	40.7423	0.00341661	0.994518	up
At4g33030	22.3062	40.6997	0.014521	0.8731	up
At1g20650	24.2585	40.6872	0.0627392	0.785432	up
At4g15540	21.125	40.6696	0.0508834	0.820835	up
At2g34460	21.3622	40.6086	0.0084905	0.950698	up
At1g07250	23.0104	40.576	0.0219351	0.855456	up
At1g15570	23.4182	40.4923	0.0805023	0.763194	up
At3g10525	20.448	40.3821	0.0352567	0.972139	up
At5g13720	20.1672	40.2575	0.0151821	0.965762	up
At2g42690	20.1556	40.1529	0.00134729	1.0229	up
At1g68570	23.1524	40.074	0.0486967	0.795536	up
At4g31530	18.26	40.0483	0.000313915	1.141	up
At2g40475	10.927	39.9916	1.32535e-09	1.84529	up
At1g12330	23.7305	39.9413	0.085363	0.766474	up
At2g21195	17.9119	39.9022	0.0189712	1.136	up
At1g18360	20.6072	39.8382	0.00316661	0.970326	up
At4g28025	19.8726	39.8354	0.00811955	1.00283	up
At1g75460	12.6901	39.7876	7.72553e-10	1.6861	up
At3g54090	21.555	39.775	0.00463632	0.939199	up
At1g15180	15.129	39.6771	5.81774e-07	1.42036	up
At4g16990	16.2551	39.6192	5.75994e-07	1.30526	up
At4g28360	23.5525	39.6163	0.0966214	0.769674	up
At5g49030	21.4351	39.4934	0.00590617	0.904341	up
At4g37980	4.08805	39.3007	0	3.255	up
At1g71720	18.4274	39.2198	8.74359e-05	1.13657	up
At3g19720	22.2515	39.1606	0.0249902	0.828921	up
At5g02710	15.5596	39.1457	1.55781e-05	1.32767	up
At2g17972	11.8616	39.0273	3.87112e-08	1.74698	up
At3g56650	16.0297	39.0095	4.19905e-05	1.29625	up
At2g39140	19.705	38.9745	0.00377485	0.978558	up
At1g33290	21.4038	38.9132	0.0135051	0.902496	up
At3g02680	20.5733	38.8914	0.0199742	0.869901	up
At3g51420	10.4667	38.6691	6.98308e-12	1.89814	up
At2g34620	16.8544	38.2985	0.00100149	1.1542	up
At1g54040	7.50379	38.2582	0	2.38952	up
At5g25630	22.9303	38.1697	0.0428504	0.798939	up
At3g60370	17.4628	38.1248	0.000294532	1.24737	up
At5g38290	12.9656	38.1178	7.86191e-07	1.53044	up
At1g50910	21.9591	38.0187	0.0422726	0.8051	up
At4g35250	13.468	37.9358	8.09054e-08	1.49823	up
At1g13820	18.4864	37.9304	0.000936881	1.06966	up
At1g61800	5.60588	37.7818	0	2.75465	up
At3g47490	20.3021	37.6264	0.0697044	0.825246	up
At4g13670	14.3037	37.4428	3.37677e-07	1.42317	up
At2g01590	12.4077	37.3868	9.92372e-07	1.58287	up
At1g64900	19.208	37.3684	0.00212636	0.974918	up
At3g48460	10.3184	37.1834	1.15721e-10	1.84128	up
At3g03710	17.7114	37.1487	8.82953e-05	1.10067	up
At4g14870	14.6571	37.0486	1.55241e-05	1.41057	up
At1g06690	13.6728	36.956	2.52271e-07	1.45042	up
At3g52070	17.6918	36.9532	0.0521462	1.04385	up
At4g38225	16.3354	36.8699	0.000190372	1.18005	up
At1g59840	11.9964	36.8685	9.1725e-07	1.45807	up
At5g63420	20.3192	36.8375	0.0109811	0.873236	up
At4g34630	18.3209	36.8086	0.00361251	1.0844	up
At2g44640	17.0759	36.6636	0.000161805	1.13394	up
At5g52520	18.5465	36.6377	0.00149207	0.992929	up
At2g28605	8.81377	36.6063	3.70378e-10	2.04304	up
At1g28230	20.9665	36.5086	0.0381718	0.872685	up
At3g29240	19.3745	36.4495	0.00946131	0.92548	up
At5g10690	16.3622	36.4472	2.35981e-05	1.20123	up
At4g16860	23.8338	36.4324	0.0513516	0.802446	up
At1g24490	21.1579	36.4255	0.0708937	0.773371	up
At4g01800	21.1445	36.3872	0.0292721	0.81968	up
At2g04842	21.6678	36.2864	0.0664335	0.774149	up
At2g35500	14.2251	36.2655	1.29191e-06	1.37369	up
At3g62910	14.1244	36.2405	9.50385e-07	1.3783	up
At4g18810	18.5038	36.1198	0.00249607	0.967499	up
At2g20920	19.2433	36.0948	0.0219741	0.912502	up
At5g48220	13.0128	35.901	6.91232e-08	1.48997	up
At1g26180	17.1356	35.8678	0.00130116	1.0932	up
At2g01420	12.6424	35.7823	6.49223e-09	1.52699	up
At2g34770	16.1353	35.6284	0.000659274	1.14285	up
At1g33811	4.04837	35.4262	0	3.07891	up
At5g15310	8.15271	35.3931	9.39249e-14	2.09828	up
At5g07240	10.0724	35.3759	1.14412e-11	1.82438	up
At5g35740	15.9191	35.3533	0.0135902	1.16097	up
At1g76090	11.7292	35.3493	1.33978e-08	1.59665	up
At4g29590	18.881	35.3256	0.0250004	0.905711	up
At4g12290	15.7408	35.3031	4.41241e-05	1.1532	up
At4g34220	16.3261	35.2792	0.000120885	1.10867	up
At5g26820	16.7015	35.061	0.000321891	1.09063	up
At2g03350	20.0607	35.0017	0.0970118	0.816864	up
At1g54050	14.341	34.9877	0.000132225	1.33144	up
At3g13180	16.9546	34.8903	0.00044449	1.06238	up
At5g22800	14.8042	34.8861	1.50904e-06	1.27345	up
At5g20935	11.8934	34.8187	0.00627707	1.49689	up
At3g44020	8.94068	34.812	5.02308e-07	1.95726	up
At3g50920	18.5272	34.5689	0.0716608	0.911145	up
At1g10830	17.4962	34.5361	0.0043754	1.01434	up
At1g64680	11.3481	34.4442	6.22542e-09	1.63504	up
At2g23130	17.1768	34.391	0.0696907	0.954022	up
At1g68585	9.54565	34.2191	2.58321e-07	1.82479	up
At5g55510	18.78	34.2023	0.0815582	0.895784	up
At1g56500	16.3975	34.1737	0.00897063	0.884171	up
At1g10910	16.4022	34.1244	0.000315319	1.0736	up
At1g32090	20.2749	33.9135	0.0860583	0.758071	up
At1g24610	19.8646	33.7274	0.0949646	0.767257	up
At2g04039	10.1124	33.7207	1.93627e-07	1.70875	up
At1g74850	15.4606	33.648	1.93583e-05	1.16788	up
At4g26555	11.2649	33.6054	0.00240431	1.18239	up
At5g24060	18.2735	33.4199	0.0117969	0.889449	up
At5g20270	19.362	33.4066	0.0779431	0.799635	up
At4g16390	16.924	33.3595	0.00107828	1.01325	up
At4g01130	10.3208	33.3138	3.8888e-08	1.66848	up
At3g56040	13.8469	33.1681	1.01057e-05	1.21496	up
At5g62140	5.74383	33.1465	2.8233e-13	2.49433	up
At1g50732	7.50616	33.1203	2.70992e-06	2.08205	up
At4g28840	0	32.9585	0	6.72393	up
At2g31840	20.2662	32.9527	0.0940861	0.770575	up
At3g62820	5.28616	32.935	4.34525e-11	2.55546	up
At4g14210	18.5085	32.9243	0.0195289	0.85384	up
At1g77122	16.9833	32.811	0.00710452	0.972668	up
At1g10510	18.8905	32.6468	0.036836	0.817802	up
At1g78915	13.2407	32.5711	1.34134e-05	1.29883	up
At1g58602	12.1494	32.482	7.77868e-09	1.43739	up
At4g01037	14.8815	32.4527	3.4313e-05	1.18413	up
At4g25650	17.3094	32.3841	0.0083377	0.919885	up
At3g28460	15.0244	32.371	0.000203343	1.15409	up
At2g04570	8.77569	32.3125	6.76535e-11	1.87567	up
At4g03150	14.6532	32.2872	0.00485891	1.15646	up
At2g38995	14.5515	32.2834	0.000103695	1.19335	up
At4g21215	13.6412	32.0027	9.89005e-05	1.21634	up
At1g02800	12.8236	31.9521	2.05547e-05	1.2573	up
At5g18570	15.9934	31.865	0.000310739	1.05578	up
At2g47910	15.2889	31.8177	2.0698e-05	1.33487	up
At3g47450	13.6619	31.7011	1.86111e-05	1.22501	up
At2g45560	15.2017	31.6197	0.000489162	1.07752	up
At1g34245	8.21586	31.4552	8.24706e-07	1.93332	up
At2g24820	17.6736	31.4422	0.020542	0.865753	up
At2g02740	13.9992	31.3242	0.000633124	1.17923	up
At1g07440	13.3046	31.2885	0.000122293	1.28019	up
At2g26550	17.764	31.0197	0.022378	0.888233	up
At3g58830	14.3132	30.8311	0.00102907	1.13965	up
At3g59010	16.9633	30.8272	0.0209722	0.871186	up
At4g13830	18.0041	30.8267	0.078274	0.897153	up
At1g31190	17.4297	30.5845	0.0367197	0.854635	up
At5g45800	15.2942	30.5	0.0017295	1.00464	up
At3g51870	11.1993	30.4359	6.31796e-07	1.46942	up
At5g38530	15.6083	30.3293	0.00377435	0.971256	up
At1g23390	15.4846	30.3207	0.00282328	1.00991	up
At2g27402	13.4799	30.3184	0.00275459	1.19657	up
At3g01370	14.1562	30.2657	4.94024e-05	1.12702	up
At2g38025	13.9272	30.1938	0.000688315	1.14811	up
At1g18170	15.3529	30.192	0.0232327	0.900036	up
At3g47250	12.7669	30.1558	3.12864e-05	1.2379	up
At4g19985	17.0238	30.1374	0.0753188	0.831806	up
At4g27820	11.6463	30.1106	2.72493e-06	1.35274	up
At5g22620	16.938	30.1066	0.0767794	0.780143	up
At4g30720	15.9756	30.0911	0.00311326	0.956025	up
At4g19100	13.7108	30.0888	0.004468	1.1507	up
At3g11090	12.6479	30.0716	0.0124497	1.28149	up
At4g18370	14.3273	30.0384	0.00174789	1.07828	up
At1g69870	13.0071	29.9773	2.98978e-05	1.20902	up
At2g25840	11.2711	29.9063	1.27109e-06	1.40432	up
At2g44920	14.0167	29.8946	0.00201266	1.11679	up
At1g17850	14.5008	29.8542	0.000766803	1.0454	up
At1g27210	17.2599	29.8011	0.0434913	0.804115	up
At4g12980	13.1589	29.7862	0.000233602	1.1835	up
At1g55370	6.47759	29.7657	2.24265e-14	2.18008	up
At3g21760	12.5448	29.5893	2.29149e-05	1.25813	up
At1g66100	3.85609	29.5891	6.59084e-12	2.89147	up
At4g25480	14.9453	29.5726	0.0109967	1.02269	up
At2g34510	11.0304	29.465	1.06249e-06	1.42607	up
At1g53490	1.46955	29.4476	0	4.26198	up
At3g19810	14.1501	29.379	0.00105698	1.08291	up
At5g48470	13.7442	29.3545	0.000365325	1.11197	up
At3g55605	15.4472	29.1112	0.0364577	0.939603	up
At2g30170	14.0302	29.0791	0.00452307	1.08093	up
At5g02720	5.48257	29.069	8.68929e-05	2.27583	up
At5g13730	5.58501	29.0229	0	2.39778	up
At3g59040	15.3479	29.0224	0.00467546	0.938948	up
At5g35970	15.9303	28.9622	0.00585718	0.909237	up
At4g02990	16.2879	28.9286	0.0190662	0.868013	up
At1g75190	15.2602	28.8494	0.0128591	0.977879	up
At4g36390	17.0495	28.8155	0.0585513	0.791124	up
At1g11870	16.4134	28.7981	0.0487222	0.815398	up
At5g27450	16.149	28.6318	0.0348373	0.865615	up
At3g10270	15.9952	28.6139	0.0195646	0.849764	up
At1g10780	15.2442	28.5592	0.0182794	0.917838	up
At2g38110	13.3699	28.5417	0.000810245	1.07781	up
At1g57770	12.8109	28.4447	0.000110674	1.16525	up
At2g40750	8.46312	28.4138	4.3361e-09	1.74416	up
At1g30520	9.89772	28.342	4.04744e-08	1.52004	up
At5g01920	16.8718	28.3244	0.079493	0.759074	up
At5g22430	0.711418	28.3191	0	5.0055	up
At1g01970	10.5036	28.3043	2.5946e-07	1.47748	up
At2g32650	13.3215	28.2572	0.0151231	1.10764	up
At1g33330	14.9651	28.2313	0.0328069	0.947357	up
At2g42750	16.1757	28.2245	0.0653333	0.80912	up
At2g29170	9.51759	28.1947	0.0712948	1.33754	up
At2g21370	11.5326	28.1431	7.70248e-06	1.32284	up
At3g25690	13.0952	27.9884	0.000126967	1.09481	up
At3g01140	14.2797	27.9135	0.00628588	0.954502	up
At5g44680	13.1689	27.8987	0.00166496	1.0685	up
At2g02500	15.6454	27.8752	0.0913399	0.835441	up
At1g26210	12.2804	27.8046	0.000806674	1.13215	up
At3g25410	11.605	27.7912	8.96103e-05	1.26752	up
At4g15440	15.4253	27.5479	0.034552	0.855673	up
At4g34730	11.0136	27.4996	5.75334e-06	1.34291	up
At5g04130	15.4812	27.3542	0.0264692	0.835585	up
At2g38330	16.0972	27.2878	0.0693264	0.81394	up
At1g42430	16.3864	27.23	0.0777047	0.774035	up
At4g16880	6.55344	27.1836	8.70576e-10	2.02941	up
At4g13560	6.96267	27.118	1.47387e-09	1.83666	up
At2g41640	1.79716	26.9265	0	3.96255	up
At1g50840	14.2045	26.8988	0.00248446	0.952122	up
At5g66550	14.6	26.8704	0.0578453	0.91183	up
At1g60230	15.2559	26.8688	0.0555737	0.819858	up
At4g33760	14.3976	26.8028	0.00773641	0.925016	up
At3g49240	15.3697	26.7992	0.0169579	0.86761	up
At5g52010	14.1757	26.6921	0.00567303	0.966757	up
At1g52910	14.2795	26.6832	0.0804962	0.951381	up
At4g31310	13.6926	26.5821	0.0258133	0.990309	up
At4g37920	13.5334	26.4847	0.00817	0.963599	up
At1g33240	13.6776	26.4607	0.00342682	0.954709	up
At3g04650	9.95311	26.4469	3.92337e-07	1.44062	up
At1g26761	11.2156	26.4462	1.41495e-05	1.30015	up
At5g15210	14.8412	26.4439	0.0512172	0.861005	up
At4g25910	11.6628	26.397	0.0011419	1.19181	up
At1g70420	14.3329	26.2886	0.0243402	0.919073	up
At3g21300	10.6252	26.2328	7.06066e-06	1.30795	up
At1g53120	14.9752	26.0876	0.0973574	0.826714	up
At4g35760	15.0563	25.9852	0.0721188	0.814944	up
At2g02080	11.6582	25.8913	0.000159232	1.16324	up
At3g15570	11.2426	25.8393	3.90057e-05	1.21238	up
At4g28210	11.6675	25.7692	0.000616363	1.17478	up
At5g10910	15.1819	25.7684	0.0785654	0.800453	up
At1g27480	9.73698	25.7163	2.73791e-06	1.3982	up
At2g04530	10.1955	25.6527	2.60414e-05	1.34342	up
At3g60620	13.2832	25.6353	0.00725325	0.979929	up
At1g06100	13.3072	25.5779	0.0548305	0.950509	up
At3g05350	13.7021	25.5042	0.00923463	0.910221	up
At2g47880	1.95588	25.4673	1.70461e-11	3.45927	up
At2g19870	11.6838	25.3999	6.87745e-05	1.16973	up
At1g70070	14.7911	25.3455	0.0254423	0.829355	up
At4g20010	13.683	25.3302	0.0257834	0.901916	up
At3g61080	6.53994	25.2732	9.6857e-11	1.96979	up
At3g26180	13.9296	25.2726	0.0261224	0.868824	up
At1g09900	13.257	25.266	0.00250356	1.01389	up
At1g54310	13.6307	25.2494	0.030884	0.893211	up
At3g54500	12.2472	25.2151	0.000619011	1.04746	up
At3g09035	14.207	25.176	0.0362696	0.877041	up
At4g24510	13.4064	25.174	0.01754	0.913784	up
At4g20960	13.4403	25.0664	0.0132001	0.944278	up
At3g22370	9.26874	25.0542	1.78493e-06	1.47297	up
At4g15490	9.0273	24.9986	2.94851e-07	1.47559	up
At3g01440	4.61923	24.9983	1.24003e-11	2.43505	up
At5g56850	12.4751	24.9841	0.00282992	1.00249	up
At2g47630	12.1961	24.9633	0.00348143	1.04187	up
At2g23390	12.7028	24.9602	0.00514656	0.980387	up
At1g51310	12.2396	24.8041	0.00247375	1.02706	up
At4g34740	14.844	24.7878	0.0786366	0.787639	up
At3g58010	13.391	24.5904	0.0740364	0.864091	up
At5g16970	8.03951	24.5599	1.25765e-07	1.61867	up
At3g12110	9.90957	24.4743	2.34895e-05	1.32709	up
At5g35480	0.719863	24.3792	5.81326e-06	4.34136	up
At5g54630	11.9089	24.3644	0.000884095	1.06723	up
At3g01060	10.738	24.3393	0.000212942	1.19216	up
At2g35390	8.87735	24.3204	3.70577e-07	1.47472	up
At4g36530	12.1043	24.185	0.0064757	1.02085	up
At4g25700	10.2668	24.1737	0.000303946	1.26799	up
At4g01700	12.7517	24.1239	0.0451691	0.92918	up
At2g24120	10.3323	24.0889	5.08887e-06	1.24008	up
At1g05030	9.22564	24.0453	0	2.22928	up
At3g63510	11.7886	24.0134	0.00461083	1.03175	up
At2g22870	12.475	24.0022	0.0491005	0.967826	up
At2g17695	12.4583	23.9898	0.070968	0.962474	up
At1g71020	14.1554	23.9668	0.0722135	0.781991	up
At2g46910	12.3415	23.9483	0.0315599	0.960018	up
At1g79160	10.4766	23.7206	0.00343888	1.171	up
At4g00620	12.901	23.6875	0.0413783	0.874607	up
At4g17300	11.0646	23.5357	0.00034414	1.11839	up
At5g59610	12.1699	23.4788	0.0450477	0.968989	up
At2g01755	6.33375	23.347	2.46033e-06	1.9491	up
At3g01710	13.3454	23.3103	0.0855388	0.788653	up
At1g74370	11.2716	23.293	0.0110918	1.04901	up
At1g68890	13.168	23.1557	0.0174217	0.848607	up
At3g23530	11.1158	22.9699	0.000244223	1.08561	up
At5g44582	4.7033	22.9599	0.0683907	2.08069	up
At3g55630	8.47675	22.9509	2.02397e-06	1.46759	up
At3g48195	11.9371	22.9045	0.00563681	0.915311	up
At1g22690	4.83717	22.8496	1.6504e-06	2.41092	up
At1g10060	8.31741	22.7827	7.73221e-07	1.47516	up
At4g04850	12.649	22.7468	0.0131674	0.887728	up
At3g05410	9.87728	22.7325	0.000760283	1.25047	up
At3g57260	12.1032	22.6547	0.0383346	0.891884	up
At3g50240	9.52275	22.6344	2.46926e-06	1.27447	up
At3g09150	10.3342	22.6002	0.000814466	1.13309	up
At1g60990	13.261	22.5397	0.0717445	0.797513	up
At3g15900	8.47462	22.5293	0.00116463	1.41886	up
At3g01550	10.5994	22.4759	0.00262058	1.10541	up
At3g28070	8.08051	22.4152	2.87802e-05	1.46345	up
At2g03750	9.41731	22.359	0.000344368	1.2554	up
At3g25805	10.2848	22.3423	0.00423376	1.1471	up
At1g35710	10.1021	22.3014	0.000103006	1.12932	up
At3g23070	11.3708	22.2805	0.000885063	1.01525	up
At2g21210	5.45497	22.2603	8.02059e-05	1.94195	up
At3g22880	8.50309	22.1951	1.34841e-05	1.38102	up
At1g18486	11.1686	22.1182	0.0185093	0.933093	up
At2g41940	9.92173	22.0595	0.00589558	1.11599	up
At3g21580	9.87184	21.9451	0.00513447	1.10984	up
At3g11930	5.45049	21.8752	2.91849e-09	2.02278	up
At5g45470	11.9466	21.787	0.0123986	0.87937	up
At3g14900	9.72322	21.6445	1.88414e-05	1.23234	up
At2g01320	13.4382	21.6315	0.0884233	0.764709	up
At3g27180	10.5737	21.5352	0.00157061	1.05319	up
At1g76110	5.83733	21.4908	2.70781e-09	1.87903	up
At4g24090	11.1457	21.2742	0.0206668	0.978315	up
At4g37925	2.81331	21.2122	3.76366e-14	2.84393	up
At5g07900	10.0695	21.1741	0.00522859	1.08537	up
At5g56860	5.79812	21.106	2.57973e-09	1.84086	up
At3g05625	10.9422	21.0814	0.0503586	0.952074	up
At2g21860	10.6535	21.0771	0.00364228	1.01907	up
At1g49380	10.7925	21.0559	0.0344521	0.847508	up
At1g51460	11.4921	20.9554	0.013522	0.904018	up
At5g13490	8.19121	20.8591	2.67629e-05	1.38475	up
At2g37450	8.13987	20.8552	5.69503e-05	1.28942	up
At5g09300	8.97301	20.6782	0.000218892	1.21579	up
At1g03360	11.5953	20.5578	0.0604958	0.8721	up
At3g05180	8.30774	20.5557	0.000476061	1.26275	up
At2g01505	2.75413	20.5335	1.46054e-05	2.72297	up
At3g06880	7.32399	20.5203	1.04106e-08	1.48484	up
At2g34090	9.86845	20.443	0.00303042	1.05359	up
At5g42180	3.33363	20.3114	1.13687e-13	2.52478	up
At5g27290	8.17541	20.2587	0.00027616	1.32685	up
At5g66005	9.39712	20.1439	0.0259203	1.0764	up
At1g21280	11.1364	20.115	0.0969973	0.901783	up
At1g66130	11.3043	20.0267	0.0553398	0.866085	up
At4g17740	8.75553	20.0051	0.00026631	1.19422	up
At1g16960	6.59994	20.0049	0.000389674	1.58009	up
At1g26945	6.60167	19.9985	0.00496142	1.53414	up
At4g26780	10.9548	19.9485	0.0444471	0.886796	up
At5g59130	4.98715	19.9338	1.09623e-12	1.99783	up
At1g65450	9.4467	19.9301	0.00276204	1.07585	up
At5g47600	2.28815	19.8954	1.11558e-09	2.97766	up
At3g51080	7.18495	19.895	1.81983e-05	1.44975	up
At3g20540	11.9296	19.8928	0.0687214	0.77171	up
At1g66520	8.75496	19.8921	0.000226212	1.24883	up
At3g11670	10.902	19.7879	0.0121212	0.895965	up
At3g03630	8.98231	19.7319	0.000413305	1.1522	up
At3g51290	10.8015	19.3699	0.0620571	0.80954	up
At4g34830	9.64545	19.3502	0.00083418	1.02507	up
At5g66400	2.73663	19.1972	7.43849e-15	2.78342	up
At5g21930	10.0738	19.1656	0.00232543	0.992123	up
At1g05630	10.8081	19.1506	0.0226374	0.840646	up
At2g20020	8.34318	19.076	5.39178e-05	1.20529	up
At1g47578	6.88032	19.028	0.000394134	1.35503	up
At1g19650	9.10078	18.963	0.00113796	1.07024	up
At2g33530	9.38519	18.9146	0.00565853	1.03342	up
At1g42550	8.51957	18.8761	1.94528e-05	1.19933	up
At3g20440	9.33669	18.8212	0.00105906	1.0213	up
At5g08720	8.4119	18.8048	0.00010534	1.18614	up
At1g53920	6.90242	18.7824	8.54105e-05	1.43366	up
At4g04350	9.01431	18.7802	0.000359075	1.07271	up
At2g31070	6.34247	18.5796	5.07446e-07	1.51783	up
At3g09580	6.98924	18.5684	4.58382e-05	1.40035	up
At4g34090	8.38154	18.5663	8.11619e-05	1.26666	up
At3g53130	8.16161	18.4391	4.11135e-05	1.1909	up
At2g32100	4.57015	18.4307	1.32569e-05	1.89898	up
At5g11160	9.57182	18.4267	0.0324322	0.997259	up
At5g20150	7.22678	18.4063	0.000687141	1.35165	up
At3g09050	8.39994	18.3132	0.00199547	1.14611	up
At1g20610	10.6188	18.2781	0.0901114	0.795528	up
At1g68190	10.1077	18.2525	0.088479	0.87303	up
At4g26700	7.89468	18.2479	4.4251e-05	1.23165	up
At1g51080	7.42873	18.2017	0.000236804	1.33957	up
At3g23840	5.75878	18.1593	1.529e-07	1.68587	up
At1g72430	5.62801	18.1436	0.0039832	1.61597	up
At1g49630	10.493	18.0707	0.0378431	0.81773	up
At4g33666	2.10023	18.0426	0.00126323	2.79993	up
At1g73110	10.4598	18.0385	0.0838638	0.81995	up
At1g77270	10.1769	17.9624	0.0378904	0.824458	up
At1g26230	4.63779	17.9223	2.29634e-11	1.90123	up
At5g53210	7.39416	17.7878	0.0014273	1.22492	up
At3g10570	9.42303	17.7788	0.0176227	0.949628	up
At2g40670	1.79334	17.7656	2.94218e-07	3.09225	up
At5g65080	9.346	17.7212	0.0692239	0.931216	up
At3g22840	7.11115	17.7016	0.00667406	1.32851	up
At4g31210	10.0348	17.6212	0.0424986	0.801564	up
At2g22360	9.45835	17.5931	0.0212644	0.916415	up
At2g20875	0	17.5906	3.28475e-06	4.38637	up
At1g11670	8.87519	17.5564	0.00864588	1.01497	up
At4g03110	9.84225	17.4384	0.0563527	0.841096	up
At3g56260	5.31747	17.4085	1.87277e-05	1.68015	up
At5g14100	9.41542	17.4044	0.0768704	0.89254	up
At5g16570	3.28277	17.3918	5.88196e-13	2.40687	up
At4g21445	2.46409	17.3369	1.19429e-08	2.66871	up
At1g53250	7.7455	17.3291	0.00154275	1.14236	up
At2g17033	9.56643	17.2943	0.0515009	0.863383	up
At5g16140	6.97171	17.192	0.00216386	1.30634	up
At1g69520	11.9956	17.1865	0.059243	0.922329	up
At2g41340	2.54928	17.1796	2.40216e-08	2.63459	up
At2g01850	9.20698	17.077	0.0565698	0.942709	up
At2g31890	9.55799	17.0501	0.0229157	0.866359	up
At5g67370	7.24481	16.9334	0.00193749	1.24017	up
At3g09650	9.86256	16.9324	0.0423795	0.824182	up
At2g37920	8.05392	16.8934	0.00500044	1.10869	up
At1g30610	7.60818	16.8646	4.23714e-05	1.18157	up
At3g45260	7.04832	16.7619	0.000220962	1.22451	up
At4g14605	8.54331	16.6864	0.018949	0.962371	up
At4g34250	6.52954	16.634	3.51139e-05	1.37167	up
At2g22980	7.44937	16.5722	0.00316163	1.12894	up
At2g26840	7.95055	16.5591	0.0290677	1.11435	up
At3g22760	8.15184	16.4599	0.00209714	1.06012	up
At5g25840	1.90522	16.4371	6.44507e-12	2.99886	up
At5g38990	8.80236	16.4359	0.0164763	0.897244	up
At2g32645	6.05543	16.3476	2.81841e-05	1.4326	up
At1g68500	5.63792	16.3144	0.0173553	1.54331	up
At1g11220	8.04592	16.2861	0.0174308	1.034	up
At5g02830	8.21638	16.1636	0.00333366	0.994706	up
At1g13650	1.16006	16.0931	0	3.60355	up
At3g56330	6.37166	15.9787	0.000147528	1.36956	up
At3g04210	5.13268	15.9661	8.42785e-08	1.64168	up
At2g41720	8.27105	15.7053	0.00709893	0.959907	up
At1g03440	5.33294	15.6411	2.91697e-05	1.54736	up
At4g30845	4.98204	15.6182	0.04086	1.66122	up
At3g55500	0.59483	15.6143	0	4.4836	up
At1g72910	6.64218	15.5798	0.000769248	1.25349	up
At1g07180	2.50941	15.5366	5.55112e-16	2.63596	up
At1g08900	8.28335	15.4915	0.0548305	0.950509	up
At3g11580	3.41308	15.4788	1.29998e-06	2.04529	up
At2g23760	4.57331	15.4698	2.93816e-09	1.78104	up
At5g54180	6.31709	15.4257	0.000432436	1.29381	up
At2g26580	5.88059	15.3793	0.0168152	1.27847	up
At3g18110	8.21616	15.363	0.00474513	0.934382	up
At5g59400	7.57607	15.3451	0.0605712	1.03086	up
At4g23990	7.12519	15.3121	0.000744517	1.11135	up
At2g46160	5.24142	15.2936	0.00838885	1.49265	up
At5g41050	4.47754	15.2828	0.000577508	1.68909	up
At3g06840	4.30623	15.2585	2.1821e-05	1.81327	up
At5g09820	7.68596	15.1881	0.0503953	0.994993	up
At5g65890	8.83671	15.1354	0.0916178	0.807481	up
At4g29610	3.25274	15.1064	3.17439e-06	2.16466	up
At5g53900	7.6519	15.0792	0.00689038	1.04298	up
At1g06080	4.82598	15.0624	1.00972e-05	1.66035	up
At2g43920	6.64472	15.0367	0.0708053	1.08358	up
At4g36930	6.92119	14.8772	0.00716989	1.10965	up
At5g53500	8.29085	14.6968	0.0276007	0.862317	up
At4g01460	5.94947	14.5726	0.000700695	1.27874	up
At2g20750	3.97514	14.5698	1.97892e-06	1.83186	up
At4g28590	6.47381	14.565	0.00296172	1.20459	up
At3g50480	6.83104	14.5177	0.040434	1.04122	up
At2g38780	6.64626	14.4946	0.00182405	1.1565	up
At2g04160	2.02713	14.4857	0	2.79848	up
At2g45270	6.54264	14.4718	0.0011373	1.14913	up
At1g17190	7.3973	14.3941	0.0907621	1.00423	up
At4g26540	6.82066	14.3928	0.000511173	1.10104	up
At3g30720	2.36614	14.2966	0.00163576	2.36087	up
At1g04110	1.70844	14.2171	0	3.03809	up
At5g60880	4.15173	14.2056	2.35039e-06	1.76327	up
At3g23410	3.94869	14.1991	5.82648e-11	1.87724	up
At1g77580	7.0868	14.1701	0.00189308	1.0252	up
At1g67260	7.80176	14.1079	0.0352099	0.945967	up
At3g57160	4.15376	13.9332	0.0212574	1.72747	up
At5g41410	3.10235	13.8661	1.19638e-12	2.14788	up
At1g72890	4.58514	13.8514	0.00361955	1.17537	up
At2g34170	5.61896	13.8036	7.90442e-05	1.33169	up
At3g19480	7.01367	13.7739	0.00779512	1.02147	up
At1g22590	3.72677	13.7281	0.000286385	1.83082	up
At2g40920	7.14465	13.6862	0.0392777	0.943767	up
At5g24000	7.06599	13.6788	0.0845595	0.950447	up
At3g46530	8.13735	13.6455	0.0683538	0.794722	up
At1g20380	3.63653	13.5928	3.06628e-10	1.90775	up
At5g05860	6.5691	13.5888	0.0170204	1.06735	up
At3g16220	4.82832	13.5292	0.00122042	1.45711	up
At3g49900	5.20431	13.5162	9.00036e-05	1.40508	up
At5g67390	4.82027	13.4468	0.00415901	1.43362	up
At4g24972	3.03784	13.295	2.70992e-06	2.08205	up
At5g55740	5.96461	13.2572	0.000215045	1.20035	up
At4g03505	5.51309	13.2342	0.00130325	1.28971	up
At1g08610	6.54911	13.2108	0.00522171	1.0398	up
At5g42750	3.9064	13.208	2.1287e-05	1.69688	up
At1g22370	6.69725	13.163	0.0554602	0.957948	up
At5g22300	1.11906	13.1275	0	3.4053	up
At4g31850	5.36014	12.9997	5.10873e-06	1.32055	up
At5g13770	5.98809	12.902	0.000670533	1.14491	up
At3g53700	7.35949	12.8852	0.0519806	0.842827	up
At1g21060	5.76475	12.8786	0.0120383	1.13318	up
At1g52770	5.46003	12.8283	0.00104572	1.23948	up
At5g18430	1.36127	12.7893	8.77631e-13	3.07717	up
At2g32640	5.20488	12.6541	0.00013598	1.29836	up
At3g14330	6.50165	12.5708	0.0182727	0.923635	up
At5g61270	3.07261	12.5314	6.62745e-09	2.02356	up
At2g46870	3.27692	12.3538	3.42118e-07	1.90242	up
At2g20635	6.51589	12.2903	0.0547006	0.924399	up
At1g70560	6.54537	12.2772	0.0608061	0.934278	up
At4g26790	4.65361	12.2629	0.00345744	1.22292	up
At3g24140	4.04734	12.2391	1.96993e-06	1.59605	up
At3g57180	5.77987	12.2133	0.000900019	1.11421	up
At3g56290	3.09709	12.1253	3.14267e-05	1.91777	up
At3g47430	1.72746	12.1202	4.91424e-08	2.656	up
At2g44230	5.749	12.1193	0.00599637	1.06774	up
At3g14760	1.24969	12.1106	1.76195e-09	3.13322	up
At3g52290	6.09163	12.0073	0.0235926	0.976862	up
At1g53480	0.125042	11.9645	0	5.86224	up
At1g18330	4.88529	11.9082	0.00160159	1.28809	up
At3g11110	0	11.8431	0.000346045	3.97953	up
At5g25390	5.60267	11.754	0.0697511	1.06423	up
At2g04270	4.9528	11.7265	6.38872e-05	1.22856	up
At2g47370	3.92854	11.7097	0.00101055	1.59454	up
At1g71810	6.22852	11.7027	0.0302506	0.916691	up
At5g18030	2.82976	11.6861	0.0682412	1.89283	up
At2g46530	5.77653	11.5015	0.0195105	0.961912	up
At2g40435	3.72058	11.4793	0.000474305	1.62797	up
At3g17070	2.15805	11.4626	7.04528e-06	2.15439	up
At3g47380	2.67833	11.4201	0.00194468	1.93799	up
At5g54190	3.9091	11.3919	6.51054e-05	1.56198	up
At3g18870	3.81916	11.3393	0.00373827	1.53666	up
At1g12460	5.94587	11.3306	0.0212031	0.926204	up
At2g22890	4.56464	11.3304	0.0911356	1.25609	up
At4g18740	3.93147	11.3153	0.0100803	1.44154	up
At1g09420	3.7796	11.2875	8.94126e-07	1.58307	up
At2g03310	3.7578	11.2321	0.00681286	1.55059	up
At1g03650	4.2159	11.2317	0.0288066	1.1865	up
At3g50660	5.39603	11.1985	0.0104328	1.08137	up
At5g47380	5.84238	11.1888	0.0886584	0.892947	up
At3g06868	5.59797	11.1567	0.062114	1.00517	up
At5g42700	4.84555	11.1248	0.0350603	1.23881	up
At5g24150	8.74355	11.0831	1.3415e-05	1.49117	up
At2g23430	2.7272	11.0482	3.00315e-06	2.0016	up
At2g35130	2.89095	10.9959	8.15576e-09	1.92433	up
At5g46880	6.13143	10.9826	0.0621241	0.834609	up
At4g24175	4.8761	10.9589	0.0215098	1.19379	up
At5g27889	5.93626	10.9564	0.0116146	0.943897	up
At2g03530	4.2696	10.9015	0.00182779	1.40899	up
At3g57600	3.78271	10.8997	0.000998286	1.50626	up
At4g25990	2.54939	10.8951	5.5474e-08	2.17579	up
At3g22150	0.971502	10.823	0	3.4577	up
At2g02780	5.31072	10.7896	0.0180497	1.01576	up
At1g69120	2.17379	10.7688	9.60631e-08	2.22406	up
At5g42250	3.91132	10.7106	0.000333476	1.4777	up
At5g59670	1.945	10.6987	1.45439e-14	2.38399	up
At2g28305	5.2282	10.6137	0.0801123	1.03272	up
At3g01960	0	10.5295	0.0238161	3.49544	up
At3g27270	3.11357	10.5205	0.04086	1.66122	up
At2g01918	2.37266	10.5202	0.000897221	2.04843	up
At2g45600	4.95773	10.4866	0.0931795	1.0183	up
At3g15720	4.5605	10.4539	0.00469463	1.17495	up
At4g24670	4.2409	10.4529	0.000475413	1.36125	up
At4g13410	3.18546	10.4169	5.94733e-06	1.70685	up
At4g14190	4.67825	10.2727	0.0100754	1.18868	up
At5g06530	4.44071	10.2199	0.000419308	1.21877	up
At2g46430	4.42144	10.161	0.000796154	1.22114	up
At5g48730	5.46724	10.1517	0.0791761	0.927903	up
At1g66190	4.12014	10.1303	0.00855362	1.32041	up
At3g16120	0.752059	10.1084	4.94132e-06	3.48218	up
At2g30766	0.729352	9.98149	0.000191121	4.03712	up
At5g43790	4.52778	9.85971	0.0373499	1.14826	up
At2g02450	3.91928	9.81788	0.00302065	1.32929	up
At4g36870	3.91965	9.81612	0.000135341	1.30442	up
At1g65800	4.6977	9.80884	0.00244897	1.08122	up
At2g02590	3.83583	9.78913	0.0284036	1.37054	up
At4g30610	4.89207	9.66279	0.0568056	0.974612	up
At5g22940	4.45878	9.59526	0.0103966	1.10943	up
At5g12930	4.72751	9.58967	0.0837531	0.991921	up
At4g14510	4.47346	9.55882	0.000515665	1.12921	up
At1g45110	4.3023	9.54739	0.0177288	1.17907	up
At1g16260	4.8347	9.53147	0.0191419	0.985514	up
At5g55720	3.55654	9.51529	0.000962923	1.45099	up
At1g69730	5.30701	9.49885	0.0770138	0.85556	up
At4g17810	1.75889	9.49618	0.000645164	2.26333	up
At2g44290	2.78581	9.36167	0.00556801	1.69884	up
At2g46810	3.60025	9.33559	0.00396059	1.28019	up
At2g47260	4.61007	9.2855	0.0689605	1.00493	up
At4g04570	4.56669	9.1418	0.0141209	1.06372	up
At5g49730	0.657575	9.09365	0	3.63841	up
At3g46670	1.9459	9.09082	3.07523e-09	2.21955	up
At1g70985	1.29501	9.01721	0.023729	2.49569	up
At2g30070	4.32646	8.88296	0.0107897	1.08227	up
At1g22380	3.08177	8.8227	9.82294e-05	1.53918	up
At1g11410	4.30841	8.80652	0.00414554	1.06865	up
At1g69180	2.09797	8.78111	0.000966901	1.9929	up
At5g47610	1.50274	8.76195	0.00802401	2.32124	up
At5g49330	1.69755	8.72589	3.46296e-08	2.33006	up
At2g46440	3.59593	8.72578	0.000606383	1.29135	up
At3g17790	2.64024	8.64001	0.000994478	1.65188	up
At5g06790	1.11002	8.55706	1.69689e-06	2.75987	up
At1g16440	2.96074	8.5553	0.0635147	1.2619	up
At2g40960	2.79785	8.49322	0.000789927	1.57834	up
At1g35180	2.4294	8.49301	0.0295502	1.69473	up
At2g46070	2.07493	8.48419	3.52704e-05	1.96369	up
At1g31920	4.34073	8.24501	0.0654306	0.947121	up
At5g03800	4.60279	8.20267	0.081735	0.885404	up
At2g22650	2.5771	8.18745	7.01454e-05	1.69791	up
At3g21670	4.00059	8.16619	0.0303507	1.05111	up
At3g61840	2.73486	8.1353	0.0719637	1.55864	up
At1g18485	3.66187	8.08571	0.000871355	1.17898	up
At4g00150	4.00399	8.04163	0.0842451	0.969648	up
At4g09350	2.2006	8.00104	0.00549209	1.8515	up
At5g45820	2.93784	7.92407	0.00189326	1.42783	up
At1g04570	2.74725	7.90549	0.00122042	1.45711	up
At5g20240	1.30133	7.87038	1.84078e-06	2.45957	up
At4g23270	3.90938	7.82625	0.0402174	1.0061	up
At5g10440	2.27612	7.7882	0.00408808	1.72412	up
At2g36630	3.61759	7.78108	0.0533365	1.11708	up
At4g12320	0.629906	7.75375	8.85958e-14	3.46188	up
At1g24260	0.659337	7.70912	2.56662e-09	3.35287	up
At2g04790	1.31653	7.59839	0.00802401	2.32124	up
At3g48740	0.319634	7.58684	1.10616e-11	4.23284	up
At5g55930	1.5625	7.57568	2.37793e-10	2.25201	up
At5g35490	1.02782	7.53746	0.00899971	2.60439	up
At5g02180	2.14947	7.51284	6.79988e-05	1.8044	up
At2g21710	2.5424	7.41933	0.000141458	1.54712	up
At3g09430	2.36446	7.31602	0.00950272	1.57	up
At3g51750	0.764555	7.28398	1.46054e-05	2.72297	up
At4g12830	3.17753	7.24394	0.0532274	1.1694	up
At3g57240	0.670378	7.18989	1.43233e-09	3.25297	up
At3g15270	2.68831	7.15586	0.0284036	1.37054	up
At3g55710	1.18093	7.14522	4.46874e-09	2.56992	up
At1g61300	2.40363	7.11663	6.56378e-06	1.5872	up
At2g42380	2.4263	7.09241	0.00811524	1.47658	up
At1g49130	2.09918	7.06545	0.000385482	1.8108	up
At3g24670	3.15068	6.99589	0.0395182	1.15138	up
At1g02190	2.31103	6.96493	9.82294e-05	1.53918	up
At4g37560	3.23544	6.93471	0.0309679	1.09772	up
At1g75770	1.91201	6.91956	0.0212574	1.72747	up
At3g22060	1.0201	6.88196	3.03978e-05	2.57279	up
At2g17780	1.69746	6.83798	1.59475e-05	1.98315	up
At5g63020	2.27846	6.78286	3.66857e-06	1.59596	up
At3g15354	3.51487	6.74869	0.0352482	0.964963	up
At1g51405	2.49077	6.7095	0.00149903	1.43261	up
At5g54610	2.68393	6.69787	0.0303335	1.31653	up
At5g39080	2.87407	6.69391	0.0846246	1.20422	up
At1g59720	2.93239	6.64092	0.0185831	1.18252	up
At2g45900	1.8475	6.63721	1.53557e-07	1.83814	up
At1g24148	2.3498	6.62259	0.0899988	1.49638	up
At2g41990	2.5106	6.57186	0.0580171	1.30297	up
At3g49710	3.24749	6.56927	0.0240528	1.06077	up
At2g04032	2.44545	6.51486	0.0558218	1.36283	up
At1g55320	2.57157	6.50945	0.00102089	1.34704	up
At2g25790	3.50705	6.50601	0.0950361	0.908937	up
At5g56100	1.74123	6.48762	0.0981568	1.84638	up
At3g14850	1.91515	6.47996	0.00744757	1.64426	up
At3g61280	2.53122	6.45021	0.00221269	1.31181	up
At2g42170	1.2994	6.43063	1.02162e-06	2.26189	up
At2g32160	1.78686	6.38936	4.85563e-05	1.84557	up
At1g14880	0.405764	6.35757	9.03566e-05	3.5839	up
At3g47420	2.68926	6.28523	0.0124497	1.28149	up
At5g24210	1.11444	6.25723	4.78388e-06	2.34913	up
At4g02420	2.76895	6.23763	0.0194948	1.18612	up
At3g61970	1.69287	6.18456	0.000650467	1.83202	up
At1g08810	1.10988	6.17622	4.78798e-07	2.66686	up
At2g17440	2.88843	6.17579	0.0474658	1.09214	up
At3g16150	0.737477	6.10504	2.12409e-08	2.91475	up
At3g24320	3.16133	6.08609	0.0256265	0.963252	up
At2g37540	1.98634	6.0845	0.0252134	1.5653	up
At3g60160	1.21035	6.01361	3.67484e-13	2.30171	up
At1g03340	0.617869	6.00702	4.55731e-07	3.06604	up
At2g15042	1.76648	5.98772	1.29663e-09	1.97883	up
At4g00750	1.2549	5.94467	1.01868e-08	2.22956	up
At1g22570	2.68119	5.88695	0.0828353	1.13684	up
At4g38420	1.42054	5.87956	6.9336e-06	1.95653	up
At3g54340	1.22618	5.87903	0.00118943	2.08153	up
At5g10410	1.56385	5.83083	0.00150838	1.87318	up
At1g71760	1.57407	5.81323	0.00202909	1.89032	up
At1g02420	1.60481	5.80432	0.000106626	1.70448	up
At5g49665	2.04493	5.78426	0.000183495	1.49491	up
At4g27030	0.804122	5.76481	3.44044e-05	2.66354	up
At5g46450	3.13685	5.76451	0.0650401	0.908381	up
At1g62630	1.45857	5.76324	5.97868e-08	1.99467	up
At5g25620	2.40976	5.63398	0.0121888	1.23793	up
At1g62510	0.801386	5.58056	0.023729	2.49569	up
At4g13570	2.11077	5.56901	0.000726131	1.3893	up
At5g28910	1.39948	5.55812	3.37453e-06	1.97332	up
At5g28030	1.18103	5.52396	0.000680791	2.01959	up
At1g56710	0.487184	5.47892	2.17787e-08	3.2402	up
At3g02150	2.0095	5.4626	0.0558218	1.36283	up
At3g49170	2.91049	5.46001	0.0960144	0.95753	up
At3g18170	1.0437	5.45542	5.97001e-05	2.30156	up
At5g05390	2.30311	5.44657	0.0839088	1.16782	up
At5g43860	1.85516	5.44112	0.0676346	1.52913	up
At3g63370	2.65283	5.41487	0.0139807	1.05224	up
At5g10530	2.24554	5.38562	0.0124497	1.28149	up
At1g33930	1.45024	5.36191	0.000966901	1.9929	up
At3g57430	2.75791	5.3058	0.0624438	0.973483	up
At4g02390	2.11722	5.25807	0.00367477	1.31594	up
At1g06645	1.72296	5.187	0.0337649	1.53704	up
At3g25880	0.368725	5.05806	0.000818804	3.38149	up
At5g66520	1.58569	5.04227	0.000459097	1.66521	up
At2g29290	0.736504	4.93165	7.97125e-06	2.57536	up
At2g25810	1.23044	4.76451	0.0454396	1.80241	up
At2g39690	0.538493	4.76124	4.85321e-07	2.93887	up
At1g74810	0.86244	4.71437	2.86522e-08	2.40552	up
At5g17860	0.892609	4.69395	4.10113e-05	2.32685	up
At2g17620	2.0107	4.677	0.0789688	1.23972	up
At5g50790	0.252768	4.62873	1.0312e-05	3.76138	up
At3g20300	1.46572	4.52701	0.0274409	1.62313	up
At1g69720	0.599181	4.45843	9.27964e-05	2.70767	up
At1g05540	0.944826	4.45173	0.00690905	2.05958	up
At2g38720	2.02977	4.42451	0.0604054	1.14806	up
At5g47590	0.444502	4.40023	4.09072e-05	3.08897	up
At2g41890	1.53879	4.38292	0.00167063	1.54314	up
At1g27940	1.94074	4.32486	0.00701601	1.16145	up
At1g73870	1.33843	4.30019	0.00408231	1.69354	up
At5g04770	1.52107	4.28649	0.0559332	1.45718	up
At1g24400	1.04441	4.27323	0.00275301	1.90973	up
At5g05630	0.682639	4.2552	1.77143e-05	2.52342	up
At1g05750	1.74753	4.19564	0.00524818	1.28321	up
At5g44490	0.337901	4.19099	2.27268e-05	3.36839	up
At2g40520	1.26799	4.11453	0.00301531	1.66228	up
At3g05170	0	4.10883	8.97188e-10	4.93307	up
At5g15800	1.3514	4.09448	0.0355115	1.56335	up
At1g12480	0.556932	4.07317	3.86126e-06	2.70885	up
At1g01030	0.566455	4.03873	2.41208e-06	2.64993	up
At4g23300	0.467254	3.80785	6.87166e-08	2.85296	up
At4g30700	1.33392	3.64784	0.00733113	1.43428	up
At5g49740	0.349817	3.57944	7.41644e-09	3.16999	up
At5g24240	0.272679	3.55294	8.93047e-11	3.51663	up
At1g15360	0.328556	3.47672	0.0231306	3.01202	up
At3g15400	1.34564	3.46138	0.0911356	1.25609	up
At2g43820	1.01163	3.44	0.04086	1.66122	up
At4g23290	0.334494	3.43859	6.01579e-09	3.30885	up
At1g18265	0.504429	3.42455	0.0146435	2.55106	up
At1g75360	1.00821	3.39983	0.0810784	1.62925	up
At5g08030	0.389679	3.36203	0.000772519	2.84494	up
At3g02310	0.5792	3.26352	0.00250754	2.32296	up
At1g79910	0.677233	3.23335	8.76485e-05	2.41356	up
At1g13470	0.346349	3.23286	0.000108584	3.01212	up
At5g52940	0.567459	3.14464	0.0124537	2.27623	up
At1g58430	0.21033	3.05828	0.000470555	3.43482	up
At1g15830	1.19431	3.05086	0.0361839	1.34837	up
At2g42990	0.29754	2.89289	0.00238473	2.96066	up
At4g13810	0.810068	2.88737	0.0217023	1.77165	up
At1g09600	0.893652	2.84292	0.0100296	1.61898	up
At1g55550	1.1364	2.82269	0.0303335	1.31653	up
At1g04920	0.756266	2.81475	1.00862e-05	1.91416	up
At2g33680	0.000989767	2.75337	4.00637e-11	5.10448	up
At1g65790	1.00307	2.68184	0.0318058	1.39722	up
At3g23880	0.104213	2.60054	0.000346045	3.97953	up
At4g23130	0.623672	2.59391	0.00749482	1.92476	up
At4g12400	0.806056	2.53981	0.00756969	1.6731	up
At3g45860	0.543086	2.4598	0.0101958	2.02264	up
At1g32780	0.413702	2.34292	0.00802401	2.32124	up
At3g17010	0.107727	2.21066	0.00383958	3.72303	up
At3g28270	0.402295	2.19851	0.0683907	2.08069	up
At5g57720	0	2.18753	0.00383958	3.72303	up
At2g16380	0.600445	2.18086	0.0441155	1.74885	up
At5g17040	0.338947	2.1758	0.023729	2.49569	up
At4g15480	0.495957	2.15107	0.0465557	2.02538	up
At3g22980	0.00613455	2.08519	5.30365e-12	5.2084	up
At4g14480	0.169492	2.07178	0.0024912	3.26853	up
At4g16740	0	2.02923	0.000346045	3.97953	up
At4g27570	0.0711512	1.94522	0.000105908	4.09249	up
At5g46220	0.258339	1.87096	0.0524717	2.60639	up
At5g36790	0.260521	1.82444	0.085485	2.53787	up
At5g49190	0.389337	1.58075	0.0464062	1.86463	up
At4g13260	0.0638736	1.56338	0.000346045	3.97953	up
At5g53390	0.207665	1.53951	0.0524717	2.60639	up
At5g47440	0.0801	1.37109	0.0434892	3.41083	up
At1g74750	5.57939e-05	1.35856	1.03208e-05	4.29491	up
At4g16590	0.058441	1.30648	0.00209447	3.79155	up
At2g38300	0.0731613	1.24743	0.0434892	3.41083	up
At1g76780	0.00350958	1.23234	0	6.08336	up
At5g14770	0.00118003	1.20723	1.0586e-06	4.47238	up
At4g15200	0.0586829	1.14754	0.0070537	3.65108	up
At1g68930	0.00338372	1.06571	0.000628628	3.91956	up
At1g17630	0.000447199	1.04478	0.0129701	3.57536	up
At1g74200	0.000224789	0.910897	0.0434892	3.41083	up
At1g11340	0.0698256	0.773583	0.0132843	3.08055	up
At3g14470	0.00189387	0.538266	0.0783859	3.32095	up
At1g07590	47433	24882	0.00654095	-0.947974	down
At5g02380	9657.73	4650.92	0.00345917	-1.02111	down
At1g78370	4426.56	2047.61	0.00179552	-1.04865	down
At1g67865	2560.25	1313.05	0.0154339	-0.897783	down
At1g19570	2463.47	1135.7	0.000353957	-1.08351	down
At1g52400	2951.95	1032.68	3.23599e-09	-1.49842	down
At3g19710	1476.88	683.349	0.000310501	-1.09074	down
At5g23010	1504.6	648.822	3.13773e-05	-1.18779	down
At1g16410	1355.06	565.784	7.382e-06	-1.23495	down
At5g14200	1225.37	528.393	4.20887e-05	-1.16317	down
At1g28290	895.796	495.679	0.0162849	-0.916571	down
At5g40370	924.921	493.402	0.0129263	-0.875605	down
At3g22890	827.31	443.398	0.0601578	-0.855477	down
At1g35720	1001.27	431.188	9.9846e-06	-1.20127	down
At1g67860	711.957	402.612	0.0638518	-0.782757	down
At1g70830	1014.66	371.256	1.52461e-08	-1.4138	down
At5g09220	851.729	356.372	4.69774e-06	-1.22908	down
At1g62480	840.79	352.637	4.16739e-06	-1.21913	down
At4g14040	762.021	328.947	1.22942e-05	-1.19771	down
At1g21310	1002.41	317.27	7.77156e-16	-1.86382	down
At1g21440	595.15	299.212	0.00261541	-0.971696	down
At3g58990	619.981	293.74	0.00028034	-1.0585	down
At1g45201	602.315	292.249	0.000893587	-1.02284	down
At2g43100	823.844	291.637	7.81703e-10	-1.49039	down
At4g13770	581.817	285.074	0.00170399	-1.00453	down
At5g04590	561.669	281.101	0.00494728	-0.968471	down
At2g46650	553.205	279.894	0.00337544	-0.937704	down
At2g25450	559.377	264.392	0.000647061	-1.0337	down
At3g45160	611.92	263.818	3.53916e-06	-1.21529	down
At5g07030	458.499	260.861	0.0398997	-0.85029	down
At2g30870	458.052	253.008	0.0505172	-0.813953	down
At1g64370	465.005	251.842	0.0204274	-0.85922	down
At1g01470	428.76	249.139	0.0677931	-0.782939	down
At4g39940	480.364	238.011	0.0011152	-1.00134	down
At2g43530	435.767	235.248	0.0231657	-0.833227	down
At1g62560	508.025	229.454	5.88316e-05	-1.12674	down
At4g30530	433.309	223.624	0.00572609	-0.922056	down
At3g16470	527.059	218.491	2.11856e-06	-1.24612	down
At1g74090	426.276	207.215	0.000561225	-1.02576	down
At1g75500	403.05	206.576	0.0126353	-0.893008	down
At1g20440	408.209	204.874	0.00314221	-0.96081	down
At3g02020	407.461	202.785	0.00246611	-0.982	down
At3g05727	401.393	200.917	0.000696656	-1.01068	down
At5g66040	467.539	200.135	2.30303e-06	-1.23285	down
At4g12030	410.013	196.501	3.81366e-05	-1.127	down
At2g43150	619.83	193.62	1.9984e-15	-1.84269	down
At5g11670	407.311	191.759	0.000304792	-1.0665	down
At2g14750	385.193	187.877	0.00106556	-0.993524	down
At1g28330	393.337	186.618	0.00877764	-0.888461	down
At1g69410	331.219	181.994	0.0206766	-0.840488	down
At3g49120	320.163	180.74	0.0213488	-0.85281	down
At4g04610	434.169	179.002	3.52941e-06	-1.2261	down
At1g24100	346.893	174.76	0.00427514	-0.936254	down
At3g61440	302.509	173.157	0.0776167	-0.793322	down
At5g14920	382.344	171.126	3.96942e-07	-1.29291	down
At3g56240	309.593	168.088	0.00687148	-0.897957	down
At5g22580	570.288	164.392	1.08247e-13	-1.7674	down
At5g07460	389.867	163.68	1.21351e-06	-1.2532	down
At1g70700	294.631	163.184	0.0443536	-0.811696	down
At2g20610	317.361	162.859	0.00361592	-0.950598	down
At2g33830	348.737	162.683	0.00010878	-1.0838	down
At1g06640	354.113	162.425	6.65586e-05	-1.10892	down
At1g49240	285.122	160.032	0.06489	-0.804872	down
At1g73330	401.675	158.623	6.51937e-08	-1.35354	down
At3g54600	321.56	156.581	0.00110645	-0.997165	down
At1g69510	272.634	154.768	0.038065	-0.809777	down
At1g18590	300.658	150.902	0.00229181	-0.958172	down
At5g10180	366.722	149.733	9.16472e-07	-1.27201	down
At1g24575	327.594	148.724	9.76954e-05	-1.10302	down
At1g76790	400.287	145.233	5.99249e-09	-1.42811	down
At4g12880	317.145	144.001	4.09864e-05	-1.1245	down
At5g60360	262.487	143.672	0.0308411	-0.835329	down
At5g19440	243.353	141.556	0.070638	-0.783645	down
At1g65930	257.217	139.406	0.0150159	-0.881492	down
At4g11211	270.548	138.5	0.00210144	-0.981505	down
At5g44720	261.308	138.472	0.0122865	-0.875671	down
At1g70890	256.825	132.517	0.00494074	-0.914221	down
At5g45350	274.722	132.252	0.000518466	-1.01798	down
At4g23100	236.668	129.935	0.0344921	-0.841852	down
At5g61660	351.491	126.582	3.13564e-08	-1.38789	down
At4g37870	245.629	124.032	0.00296084	-0.962966	down
At1g74100	210.54	122.68	0.0998355	-0.757818	down
At1g52410	368.346	119.6	2.73356e-11	-1.59003	down
At1g44800	249.746	119.254	0.000179265	-1.06673	down
At2g05380	558.986	118.156	0	-2.17052	down
At1g62500	211.855	116.522	0.00775302	-0.897727	down
At3g16420	302.539	116.446	7.79307e-08	-1.34711	down
At1g52040	267.566	115.581	1.12551e-05	-1.17545	down
At3g53990	219.962	114.045	0.00588093	-0.905247	down
At5g65660	190.009	111.357	0.0400051	-0.803524	down
At1g50480	192.471	109.584	0.0712666	-0.799707	down
At1g65860	226.499	107.531	0.000192521	-1.06297	down
At1g13280	205.334	106.482	0.00133345	-0.975865	down
At3g06035	226.051	103.558	2.99873e-05	-1.14833	down
At1g52030	194.496	103.255	0.014746	-0.877982	down
At1g78490	315.325	102.729	2.07713e-11	-1.59499	down
At1g31230	186.106	102.441	0.0534716	-0.825534	down
At5g65310	172.262	101.938	0.0899912	-0.773655	down
At5g48485	313.104	101.785	6.35586e-11	-1.61445	down
At3g17820	177.239	101.004	0.0387408	-0.815125	down
At4g22505	152.632	99.3575	0.0785198	-0.775325	down
At4g22517	234.054	98.578	7.45271e-06	-1.27656	down
At4g11320	169.912	97.8536	0.0778373	-0.772144	down
At3g04730	167.912	97.7777	0.0466773	-0.798424	down
At1g45145	178.035	97.5228	0.0415054	-0.804511	down
At4g19200	162.265	96.2471	0.0825846	-0.760196	down
At4g27560	188.159	95.7804	0.00308451	-0.943121	down
At4g35630	172.111	95.5476	0.0431735	-0.806305	down
At3g16390	183.766	95.0002	0.00234163	-0.957321	down
At3g03190	187.972	92.7413	0.00120992	-0.984298	down
At2g22170	157.997	91.9032	0.0513843	-0.788921	down
At2g42610	269.911	90.6239	1.21499e-10	-1.55848	down
At5g54390	196.555	89.537	0.000134151	-1.07635	down
At5g22740	180.449	89.145	0.00140707	-0.982083	down
At2g31790	196.072	89.1154	4.71739e-05	-1.11797	down
At4g12730	158.451	88.3783	0.0250599	-0.832397	down
At2g39700	150.002	88.2712	0.0970832	-0.75444	down
At5g61420	190.287	87.2632	4.92761e-05	-1.11547	down
At3g13110	166.268	86.9842	0.00804798	-0.893298	down
At3g62580	160.379	86.8875	0.01321	-0.865767	down
At5g54960	151.501	84.7455	0.0461599	-0.806537	down
At4g04830	170.651	84.4221	0.000932029	-1.00733	down
At5g24660	157.65	83.252	0.0216446	-0.850275	down
At1g76930	367.009	81.9879	0	-2.37772	down
At2g06050	157.106	81.6926	0.00598821	-0.905445	down
At3g16770	196.957	81.6344	1.58266e-06	-1.24761	down
At3g08640	160.328	81.51	0.00435484	-0.92091	down
At4g26130	136.382	80.8615	0.0981236	-0.750606	down
At5g28490	239.391	80.5693	2.26237e-10	-1.57513	down
At4g22513	206.438	79.7441	1.10257e-06	-1.39044	down
At3g23290	190.433	79.24	1.0064e-06	-1.28884	down
At5g53486	195.313	79.1591	9.42453e-07	-1.30558	down
At2g39330	319.571	78.6522	0	-1.99104	down
At3g50440	134.573	78.1658	0.092329	-0.755718	down
At3g23000	150.109	76.432	0.0067388	-0.899562	down
At1g27130	136.295	75.9442	0.0270151	-0.825146	down
At1g74950	124.919	74.9545	0.0907987	-0.750859	down
At5g19550	142.764	74.0891	0.00298118	-0.938374	down
At4g21990	159.035	72.9597	0.000171175	-1.06565	down
At1g67750	186.588	72.8026	9.67999e-08	-1.34107	down
At3g23570	131.466	72.2076	0.020277	-0.840748	down
At5g49630	211.095	71.7459	2.33165e-10	-1.53011	down
At1g31550	196.33	71.5609	1.25924e-09	-1.49219	down
At1g17745	171.48	71.4048	2.94976e-06	-1.22272	down
At2g33770	142.388	71.1237	5.40499e-05	-1.12182	down
At1g80760	179.129	70.5441	1.34524e-07	-1.33883	down
At3g61460	131.71	69.6918	0.00594131	-0.925525	down
At1g79530	119.441	69.1302	0.0638514	-0.779118	down
At2g06850	130.999	68.6115	0.00210321	-0.955735	down
At5g64260	136.473	68.1519	0.00226742	-0.951587	down
At1g72450	139.884	67.9808	0.000394008	-1.03081	down
At1g62180	138.453	66.6105	0.000777556	-1.00064	down
At4g21620	120.73	65.4053	0.0477264	-0.803626	down
At3g09260	207.549	65.2582	4.64728e-12	-1.64199	down
At2g31390	129.165	65.2474	0.00195321	-0.959945	down
At1g30330	115.097	65.1564	0.0737544	-0.793519	down
At5g05960	116.658	65.1024	0.0601381	-0.820428	down
At4g29080	167.255	64.5804	1.76702e-07	-1.33156	down
At2g35120	117.658	64.4755	0.0287564	-0.826502	down
At5g22090	148.7	64.32	4.17084e-06	-1.20927	down
At2g15050	130.115	64.1873	0.026299	-0.858296	down
At1g20510	111.595	63.3902	0.0642598	-0.778406	down
At1g53070	142.6	63.2333	2.18903e-05	-1.17542	down
At5g53120	126.311	63.1354	0.000600856	-1.01258	down
At5g17220	251.432	62.9964	1.11022e-16	-1.99045	down
At5g42800	369.695	62.8025	0	-2.53104	down
At3g12610	120.568	61.3228	0.00400301	-0.925277	down
At3g01472	125.608	60.6833	0.000218387	-1.05781	down
At1g02930	258.79	60.5942	0	-2.03693	down
At2g38530	253.442	60.3954	0	-2.08306	down
At5g53460	123.838	59.9174	0.00143668	-1.00964	down
At3g45600	103.808	59.1877	0.0548542	-0.784062	down
At1g54010	110.605	58.3735	0.00336588	-0.93469	down
At4g30190	114.074	58.2328	0.00480528	-0.928169	down
At1g11580	162.602	58.0596	2.15202e-09	-1.46433	down
At3g22740	144.321	57.6222	2.70646e-07	-1.31236	down
At1g80830	134.798	57.618	6.94028e-06	-1.19334	down
At5g42570	98.073	56.4739	0.0724976	-0.769443	down
At5g54510	110.506	55.5447	0.000956478	-0.991209	down
At4g21650	176.177	55.3504	1.54377e-12	-1.66974	down
At5g63850	154.162	54.5874	1.91322e-09	-1.47304	down
At5g63180	103.159	53.9736	0.0049664	-0.913881	down
At5g43780	100.453	53.6053	0.0117855	-0.869863	down
At5g49280	131.09	53.1329	7.86875e-07	-1.35624	down
At1g68600	113.554	53.132	0.000209198	-1.05716	down
At5g01500	93.3733	52.5921	0.0546965	-0.783365	down
At4g00880	100.744	52.3724	0.00793456	-0.912205	down
At1g54030	94.8213	52.1168	0.0236495	-0.833124	down
At4g39350	90.7968	51.9993	0.094274	-0.773212	down
At1g10410	93.9403	50.991	0.00907764	-0.883284	down
At1g70260	135.255	50.5091	2.42388e-08	-1.39916	down
At1g20850	86.8899	50.399	0.0864854	-0.753468	down
At1g20823	93.0265	49.9519	0.022589	-0.869543	down
At3g22850	125.541	49.6712	9.78887e-07	-1.30222	down
At5g62680	122.18	49.5484	9.40755e-07	-1.26356	down
At3g55120	109.631	48.8542	7.62409e-05	-1.13409	down
At4g02520	106.788	48.7741	4.24851e-05	-1.16102	down
At4g29700	107.708	48.457	4.82765e-05	-1.12028	down
At4g18670	79.4769	48.2931	0.0579974	-0.784237	down
At2g47160	141.311	48.1465	1.68565e-10	-1.53927	down
At1g72230	96.2332	48.1165	0.00176011	-0.991359	down
At1g03820	90.026	47.6719	0.00987485	-0.892146	down
At4g01070	88.1177	47.4823	0.0159933	-0.853647	down
At3g20470	189.318	47.372	3.66374e-15	-1.89192	down
At1g35260	109.637	47.2501	1.36079e-05	-1.20415	down
At4g15910	92.6224	47.1505	0.00461386	-0.97123	down
At5g43150	98.0518	46.8869	0.00265671	-1.04538	down
At1g31710	130.796	46.5509	1.10984e-09	-1.48417	down
At1g09970	98.6598	46.4483	0.000334226	-1.03917	down
At5g44400	114.818	46.1718	2.76322e-07	-1.31022	down
At3g03270	89.0716	45.4707	0.0124212	-0.903654	down
At1g47670	88.0234	45.4609	0.0037774	-0.931104	down
At5g59480	77.0997	45.3988	0.0658024	-0.774419	down
At4g02290	126.573	45.2442	6.15486e-10	-1.51623	down
At4g22880	234.067	45.2058	0	-2.32554	down
At1g24070	78.4824	45.1786	0.0443805	-0.79667	down
At2g36570	123.53	44.6663	1.14921e-08	-1.41203	down
At4g21570	76.6144	44.2675	0.0612055	-0.782114	down
At5g17050	129.343	43.6338	1.01881e-09	-1.50769	down
At1g75780	137	43.5412	1.09212e-11	-1.64141	down
At2g38120	91.5673	43.4326	0.000294264	-1.04558	down
At5g57685	86.1522	42.9418	0.00408237	-0.948359	down
At4g14680	95.5717	42.8045	5.94874e-05	-1.11773	down
At1g69780	82.5621	42.0845	0.00144924	-0.983272	down
At3g28930	86.663	42.0249	0.00129845	-1.02212	down
At1g72810	76.2786	41.9929	0.0302562	-0.819158	down
At1g12110	101.079	41.8369	1.36482e-06	-1.25523	down
At3g49110	351.09	40.6224	0	-3.12911	down
At5g53370	73.8777	40.2519	0.0221452	-0.83594	down
At5g14780	80.4724	39.6361	0.000577227	-1.01641	down
At4g09890	90.537	39.2177	0.000312441	-1.19877	down
At1g14890	88.6561	39.16	7.65344e-05	-1.1421	down
At5g11930	95.6721	39.0605	2.97408e-05	-1.27433	down
At5g07440	84.1172	39.0475	0.000165266	-1.0754	down
At1g29980	73.9416	38.9912	0.00813733	-0.892619	down
At5g66420	69.1095	38.7821	0.0357995	-0.813119	down
At5g40760	68.9297	38.715	0.0430944	-0.797533	down
At1g62800	79.2144	38.5474	0.000596245	-1.0209	down
At4g39950	72.4089	38.3874	0.00465251	-0.917061	down
At5g21105	80.0567	38.3663	0.0004124	-1.02855	down
At1g62360	106.646	38.1796	2.32184e-09	-1.50191	down
At4g24540	68.8404	37.0447	0.0171429	-0.860794	down
At1g36370	95.198	36.7522	9.14812e-08	-1.34961	down
At5g05730	72.5006	36.7195	0.00216802	-0.953718	down
At1g65500	83.3855	36.3849	0.000660792	-1.20295	down
At5g65640	72.3881	36.2724	0.00137144	-0.995159	down
At5g01210	98.7156	36.2716	2.27346e-08	-1.41395	down
At1g73590	63.9328	36.0966	0.0408767	-0.800729	down
At5g06870	72.2125	35.9574	0.000928081	-1.03436	down
At2g26740	61.4636	35.7363	0.0958187	-0.753615	down
At2g01610	91.3505	35.7127	1.45176e-06	-1.32519	down
At5g18310	75.6441	35.6259	0.000491208	-1.08165	down
At1g78060	69.0984	35.6018	0.00353608	-0.930147	down
At1g19330	66.9333	35.3879	0.011991	-0.884609	down
At5g16550	62.3976	35.087	0.0541214	-0.806571	down
At4g30270	63.0657	35.0681	0.0264137	-0.848607	down
At4g17260	66.0092	34.875	0.0172872	-0.873896	down
At1g61660	58.5013	34.7108	0.0783603	-0.761417	down
At1g07750	62.0405	34.448	0.043571	-0.803486	down
At5g37020	57.0091	34.1696	0.0974858	-0.751441	down
At2g16740	72.1034	33.8051	0.00030829	-1.13622	down
At3g13510	61.5146	33.6831	0.01157	-0.871037	down
At1g76680	87.1688	33.189	1.00629e-07	-1.37112	down
At3g17100	73.9626	32.9607	9.63067e-05	-1.1389	down
At2g22500	57.7049	32.5638	0.0605548	-0.783622	down
At1g78670	58.8659	32.4328	0.0183729	-0.860657	down
At1g62540	56.9908	32.3058	0.0376304	-0.806468	down
At4g37790	59.7355	32.127	0.0161365	-0.868222	down
At1g06830	59.7112	32.0078	0.0965567	-0.898513	down
At4g01380	89.3434	31.9787	5.8731e-08	-1.41303	down
At1g19180	71.2404	30.9882	9.01942e-06	-1.22757	down
At3g01670	58.504	30.8507	0.00498184	-0.913432	down
At5g52860	51.2976	30.6489	0.0903743	-0.762068	down
At2g32860	68.5416	30.6211	2.18454e-05	-1.15371	down
At5g57785	78.3517	30.543	0.000204211	-1.31102	down
At3g21270	61.9451	30.2422	0.00164032	-1.01021	down
At2g38800	58.3788	30.1648	0.00295574	-0.939776	down
At2g36870	59.8555	30.0795	0.00168399	-0.996703	down
At1g14350	54.2543	29.787	0.0156066	-0.855363	down
At3g04520	54.6485	29.7325	0.0344955	-0.817627	down
At4g30020	55.6531	29.6716	0.0065237	-0.900012	down
At2g22330	51.4405	29.2724	0.0437555	-0.798032	down
At3g47960	60.3423	29.2514	0.000700372	-1.01219	down
At3g50970	65.6667	29.193	8.00536e-05	-1.16947	down
At5g10770	50.6763	29.1745	0.0667128	-0.776176	down
At3g44990	53.5474	29.0823	0.0106234	-0.897081	down
At1g07090	63.1955	28.5736	0.000262905	-1.14061	down
At1g14210	55.114	28.2212	0.00863311	-0.95137	down
At2g22240	69.7862	28.2088	7.97037e-07	-1.28617	down
At1g77120	78.5766	28.0504	2.14984e-08	-1.43786	down
At1g59960	62.4158	27.8659	9.75356e-05	-1.1421	down
At2g26690	69.0901	27.7805	9.16155e-07	-1.28919	down
At3g54260	62.9166	27.616	3.32791e-05	-1.18686	down
At1g56650	53.2425	27.4032	0.0052634	-0.966939	down
At3g10190	58.1019	27.3045	0.00402729	-1.03408	down
At3g13980	69.8781	27.1519	9.09882e-07	-1.37078	down
At5g25890	53.4895	26.9433	0.00503799	-0.981318	down
At1g45191	101.801	26.8664	1.11022e-16	-1.96425	down
At4g34180	51.755	26.7305	0.00542095	-0.93585	down
At3g14990	54.8912	26.6187	0.00159875	-0.98875	down
At1g53440	46.978	26.51	0.0318535	-0.815805	down
At5g67300	47.0028	26.5043	0.0454024	-0.795272	down
At2g38860	49.5195	26.4886	0.0439252	-0.80368	down
At1g55920	52.1169	26.4693	0.00461228	-0.947538	down
At5g11970	64.5366	26.4346	8.2291e-05	-1.24996	down
At4g02940	48.8407	26.4254	0.0115747	-0.873016	down
At3g25500	44.3752	26.4137	0.0821102	-0.758232	down
At2g16890	60.0108	26.2097	4.07827e-05	-1.14676	down
At4g22160	59.1841	26.082	0.000944073	-1.12603	down
At4g12110	48.9049	25.8125	0.00770296	-0.927148	down
At3g04720	121.837	25.7542	0	-2.20403	down
At1g69910	44.1063	25.6009	0.0552582	-0.787812	down
At5g67385	45.9744	25.2963	0.0289846	-0.82638	down
At3g23430	86.7911	25.1025	1.09024e-13	-1.77039	down
At3g47965	47.815	25.0827	0.0810985	-0.949407	down
At1g56430	66.6963	25.0152	7.7963e-07	-1.40422	down
At5g13550	68.0772	24.9771	2.06168e-08	-1.4203	down
At1g19630	72.2382	24.9704	2.51967e-09	-1.51607	down
At1g54020	72.2303	24.9528	5.99248e-09	-1.52841	down
At5g59960	33.8562	24.9178	0.0678151	-0.831248	down
At1g16060	41.5747	24.5663	0.0565634	-0.805113	down
At1g66140	43.4053	24.5483	0.0844831	-0.778842	down
At4g27180	42.733	24.4861	0.0719924	-0.765811	down
At2g34810	54.3622	24.4353	6.92115e-05	-1.13398	down
At4g37410	101.832	24.4071	0	-2.05401	down
At5g52320	50.7616	24.2665	0.000520619	-1.04069	down
At3g28950	44.5876	24.2312	0.0573429	-0.840821	down
At5g16450	56.6806	24.2108	0.000181752	-1.1786	down
At3g17810	46.1527	24.1362	0.00505453	-0.931253	down
At1g70670	42.9792	24.0164	0.0777419	-0.81855	down
At3g23640	47.4974	23.7258	0.00118265	-0.981411	down
At5g50150	43.1385	23.7245	0.0149213	-0.867961	down
At5g17460	43.7367	23.7133	0.0129153	-0.868765	down
At5g49810	42.7236	23.703	0.0253974	-0.828174	down
At5g02030	43.3674	23.5366	0.0154258	-0.86651	down
At4g22130	67.3898	23.4311	8.82395e-11	-1.60056	down
At1g03940	58.1951	23.4149	6.41904e-07	-1.31674	down
At3g01680	43.6807	23.3944	0.00784771	-0.892971	down
At1g17860	54.1326	23.313	0.000450809	-1.21405	down
At1g44100	45.708	23.1924	0.00442773	-0.934959	down
At2g02850	53.3724	23.1807	0.000560703	-1.19119	down
At3g12750	61.2972	23.0769	4.56223e-07	-1.36286	down
At4g01480	47.9002	22.8864	0.0017998	-1.05411	down
At2g23610	39.9778	22.8344	0.0751211	-0.787207	down
At2g32235	44.9647	22.803	0.000273252	-1.04555	down
At5g03530	38.6873	22.641	0.0978197	-0.775746	down
At2g29970	60.3805	22.5712	3.61648e-08	-1.38458	down
At4g08150	56.9316	22.5567	2.58567e-07	-1.35722	down
At3g23030	43.7974	22.281	0.0109001	-0.938081	down
At3g51895	38.9356	22.0939	0.0471995	-0.794792	down
At5g47910	58.0146	22.0556	4.74703e-08	-1.37551	down
At5g42860	51.3391	21.5838	1.62343e-05	-1.24778	down
At4g34230	38.7013	21.5044	0.0493263	-0.806992	down
At5g67330	53.2572	21.4261	2.52023e-06	-1.27178	down
At4g05390	41.4308	21.2844	0.00688399	-0.933468	down
At5g58390	114.114	21.1725	0	-2.44998	down
At1g17380	58.7636	21.0296	2.08678e-08	-1.49904	down
At2g40130	53.8046	20.9809	2.82143e-07	-1.32256	down
At5g10030	44.8295	20.8957	0.000946773	-1.02432	down
At3g54390	47.9409	20.8363	4.89822e-05	-1.18285	down
At1g78460	40.4083	20.7675	0.0113882	-0.963546	down
At4g14020	63.4164	20.6956	1.51436e-06	-1.53536	down
At2g23000	36.3776	20.5898	0.0453983	-0.822722	down
At2g46590	33.9127	20.4238	0.0930639	-0.780753	down
At5g49660	34.6288	20.3078	0.0746786	-0.763608	down
At5g10170	46.2565	20.2872	2.21072e-05	-1.17682	down
At5g44790	37.5052	20.2848	0.0235045	-0.832363	down
At4g14090	92.7819	20.2523	0	-2.14844	down
At1g30270	36.575	20.1611	0.0297403	-0.825663	down
At5g20830	48.1227	20.1534	5.73092e-06	-1.21698	down
At1g12080	61.6025	20.149	2.96352e-08	-1.55477	down
At1g08160	35.0468	20.081	0.0985443	-0.815918	down
At4g16770	40.8937	19.9947	0.00390557	-1.00291	down
At1g04240	44.5277	19.9607	0.000242249	-1.14627	down
At5g48150	35.7827	19.957	0.0593019	-0.789763	down
At2g22480	37.5661	19.8514	0.0126838	-0.889727	down
At1g76590	38.5225	19.7978	0.00908153	-0.957667	down
At1g69850	40.3978	19.7599	0.00138083	-1.00374	down
At5g53830	43.7925	19.7523	0.000690187	-1.17181	down
At5g19380	31.4045	19.5775	0.0957864	-0.786284	down
At1g33440	56.5682	19.4988	2.27326e-09	-1.53212	down
At3g22550	42.2016	19.2273	0.000977901	-1.05202	down
At4g03415	34.4478	19.2255	0.0365669	-0.820596	down
At3g49360	35.9169	19.1595	0.0304484	-0.898276	down
At1g01070	54.4523	19.1115	4.71594e-08	-1.4786	down
At5g10300	34.1682	19.0979	0.0720952	-0.835558	down
At2g34490	66.0683	19.0709	8.26006e-13	-1.79887	down
At3g02550	73.3066	19.0366	7.18314e-14	-1.90647	down
At3g25290	49.1878	19.0319	1.5997e-06	-1.34246	down
At4g37800	67.4344	18.8931	2.52764e-12	-1.82924	down
At1g23800	46.7031	18.8676	2.07588e-06	-1.28289	down
At5g65750	32.9765	18.8337	0.0430944	-0.797533	down
At2g35810	34.643	18.7446	0.0375613	-0.899503	down
At5g64430	37.8151	18.6551	0.000614176	-1.04066	down
At2g41220	39.3077	18.4963	0.000183288	-1.06229	down
At2g32990	48.1224	18.385	1.29284e-07	-1.38976	down
At5g17450	35.7482	18.3693	0.0173576	-0.983882	down
At3g25560	44.0428	18.3406	6.31684e-06	-1.23816	down
At4g01450	34.5812	18.0683	0.016842	-0.9042	down
At1g59740	107.504	18.0398	0	-2.57108	down
At1g16850	35.8476	18.017	0.0255536	-0.955431	down
At3g25780	57.8968	17.9568	4.38488e-09	-1.66577	down
At4g39510	35.1951	17.9384	0.00739482	-0.928173	down
At2g39310	48.038	17.898	1.42993e-07	-1.38546	down
At1g09570	32.5925	17.8848	0.022449	-0.834958	down
At1g30280	32.2498	17.8788	0.0391032	-0.828872	down
At4g03190	33.9726	17.7099	0.0136304	-0.889418	down
At2g41100	29.7712	17.4454	0.0341073	-0.888567	down
At2g47180	42.4771	17.442	9.59443e-06	-1.27441	down
At3g54420	43.3731	17.4166	3.69499e-05	-1.33084	down
At3g57040	31.2499	17.4088	0.0673475	-0.82537	down
At5g07990	92.5945	17.3381	0	-2.38447	down
At1g23380	41.2581	17.2385	3.51938e-05	-1.23431	down
At2g30930	39.1876	17.1244	0.000972238	-1.1865	down
At1g62570	31.9789	17.0447	0.0157534	-0.886879	down
At2g42800	50.2255	16.7243	5.76973e-09	-1.58132	down
At5g60120	31.7769	16.6857	0.00613067	-0.923468	down
At2g40480	29.4272	16.6387	0.0678041	-0.785277	down
At1g62660	37.9281	16.6372	1.72518e-05	-1.19326	down
At3g60890	53.3134	16.6317	0.00130357	-1.67356	down
At1g08920	34.8896	16.5815	0.00167828	-1.0149	down
At4g10270	38.9391	16.5637	0.0342686	-1.18758	down
At5g50012	37.1839	16.5416	9.44293e-05	-1.14639	down
At5g60300	40.6828	16.4589	1.66012e-06	-1.28422	down
At5g14700	33.9791	16.3928	0.00406125	-0.989581	down
At3g45310	29.0465	16.3719	0.0716917	-0.799645	down
At1g54200	31.509	16.3459	0.0156522	-0.955543	down
At1g64620	34.9705	16.3232	0.000308274	-1.12432	down
At1g12380	30.4978	16.2783	0.0121307	-0.876913	down
At4g22690	36.254	16.2741	6.87459e-05	-1.15	down
At2g43510	35.437	16.2138	0.0834634	-1.03925	down
At5g64110	37.1384	16.1154	7.04144e-05	-1.20736	down
At5g03230	30.9277	16.0877	0.0664828	-0.887167	down
At1g13710	41.6264	16.0782	2.1232e-06	-1.32905	down
At4g02380	32.1579	16.0763	0.00915228	-1.18221	down
At5g13220	33.7307	16.0551	0.00198605	-1.14053	down
At4g33040	33.6173	15.9916	0.042679	-1.07537	down
At5g17000	28.5186	15.9455	0.0696598	-0.813255	down
At4g17670	32.037	15.8309	0.0258315	-0.991637	down
At5g27520	36.066	15.7951	0.000155848	-1.17868	down
At1g78970	37.4347	15.7831	4.6072e-05	-1.15836	down
At1g72260	31.4452	15.7493	0.0267099	-0.9754	down
At2g15320	40.8951	15.7469	1.57442e-06	-1.39545	down
At3g52720	30.1517	15.7442	0.0105458	-0.973734	down
At3g07990	28.8411	15.6528	0.0284482	-0.868737	down
At5g59305	44.2684	15.6407	0.000393037	-1.46603	down
At4g35350	30.8246	15.5369	0.00623166	-0.965304	down
At1g27020	30.6059	15.4948	0.0117526	-0.946775	down
At1g46480	28.639	15.3893	0.0293728	-0.896128	down
At1g03610	27.0105	15.3574	0.0959331	-0.79188	down
At1g10140	29.8171	15.1416	0.055183	-0.931496	down
At5g37940	120.151	15.1056	0	-2.95641	down
At3g05165	43.7825	15.0911	7.13998e-08	-1.46605	down
At3g21770	50.0047	15.0761	5.69565e-10	-1.70695	down
At5g11600	26.1035	15.0643	0.0881442	-0.798013	down
At2g21650	38.2498	15.045	0.000801816	-1.30182	down
At5g54060	62.378	14.9684	8.88178e-16	-2.04241	down
At1g35830	47.3292	14.9585	1.59881e-06	-1.70419	down
At1g62710	30.7139	14.9484	0.00167584	-1.0106	down
At3g17860	28.7311	14.8982	0.00947155	-0.96521	down
At3g32980	32.9768	14.8703	0.000236541	-1.16792	down
At2g34660	26.1003	14.8085	0.0471735	-0.792827	down
At2g04080	27.8859	14.6966	0.0325547	-0.876453	down
At5g26340	31.9475	14.6382	0.00043351	-1.09085	down
At5g19260	33.5021	14.5049	0.000349745	-1.20209	down
At4g18280	40.9863	14.4824	3.90165e-06	-1.46053	down
At2g36120	28.4284	14.3723	0.0335084	-0.855557	down
At5g05160	26.0373	14.3553	0.0404184	-0.834865	down
At1g63295	27.0509	14.3328	0.0868427	-0.889366	down
At1g78850	44.749	14.2886	8.57625e-10	-1.63182	down
At1g49470	42.2203	14.2634	1.59715e-06	-1.55257	down
At3g57780	27.9547	14.2494	0.00549278	-0.93706	down
At4g34560	28.6193	14.2395	0.0212771	-0.946672	down
At3g50740	32.9033	14.1036	5.7604e-05	-1.19565	down
At2g14900	64.0556	14.0593	3.35498e-12	-2.12048	down
At3g15950	31.0596	14.0003	4.6203e-05	-1.14918	down
At3g30340	31.3152	13.8388	0.000576234	-1.15535	down
At5g44670	25.5907	13.7285	0.024669	-0.872285	down
At3g25020	26.9566	13.6458	0.00271805	-0.98922	down
At5g65040	35.3796	13.6125	0.000492878	-1.3354	down
At5g27350	39.0562	13.5375	6.96704e-08	-1.4767	down
At5g50950	62.1151	13.527	0	-2.15558	down
At1g28390	27.6904	13.5207	0.00604436	-0.962359	down
At5g01870	73.8619	13.4704	3.10862e-14	-2.35995	down
At4g32800	27.7263	13.4498	0.00737868	-0.995712	down
At2g39940	25.4373	13.4213	0.0120197	-0.896215	down
At5g01840	41.1188	13.3939	2.43265e-07	-1.59472	down
At1g25530	35.0833	13.3439	2.12061e-06	-1.36961	down
At3g58790	26.6197	13.328	0.00359164	-0.970524	down
At3g25190	29.9272	13.287	0.00300453	-1.10692	down
At1g55120	28.945	13.1793	0.000433974	-1.09134	down
At5g50130	39.0693	13.1625	1.20354e-07	-1.4885	down
At3g54950	23.6517	13.1502	0.0525478	-0.811585	down
At4g34000	24.34	13.0928	0.0456475	-0.816081	down
At1g77885	28.6679	13.0061	0.00238147	-1.13975	down
[truncated: 656 more rows]
