# Supplementary material for: The TIE1 transcriptional repressor controls shoot branching by directly repressing BRANCHED1 in Arabidopsis
Source: PLoS Genet. 2018 Mar 23;14(3):e1007296. doi: 10.1371/journal.pgen.1007296 (PMC5884558; doi:10.1371/journal.pgen.1007296)
Supplement: S2 Table — (XLS) [file pgen.1007296.s005.xls]

## Sheet:  TIE1-dependent Upregulated
List of BRC1-dependent Downregulated + TIE1-dependent Upregulated genes
Locus Identifier	Gene Model Description
At3g18170	Glycosyltransferase family 61 protein;
At1g74470	multifunctional protein with geranylgeranyl reductase activity
At1g31690	Copper amine oxidase family protein
At3g59040	Tetratricopeptide repeat (TPR)-like superfamily protein
At1g06360	Fatty acid desaturase family protein
At2g30695	bacterial trigger factor
At3g02450	cell division protein ftsH
At2g37660	NAD(P)-binding Rossmann-fold superfamily protein
At3g28460	methyltransferase
At5g47190	Ribosomal protein L19 family protein
At3g20230	Ribosomal L18p/L5e family protein
At5g59970	Histone superfamily protein
At4g01310	Ribosomal L5P family protein
At4g18480	(CHLI1);CHLORINA 42 (CH42);LOW TEMPERATURE WITH OPEN-STOMATA 1 (LOST1); (CHL11); (CHLI-1);CHLORINA 42 (CH-42)
At5g62790	1-DEOXY-D-XYLULOSE 5-PHOSPHATE REDUCTOISOMERASE (DXR)
At1g08520	ALBINA 1 (ALB1)
At5g26742	DEAD box RNA helicase (RH3);EMBRYO DEFECTIVE 1138 (emb1138)
At3g18390	CRS1 / YhbY (CRM) domain-containing protein;EMBRYO DEFECTIVE 1865 (EMB1865)
At1g70070	ISE2; EMBRYO DEFECTIVE 25 (EMB25)
At5g08030	GLYCEROPHOSPHODIESTER PHOSPHODIESTERASE 6 (GDPD6)
At4g25080	MAGNESIUM-PROTOPORPHYRIN IX METHYLTRANSFERASE (CHLM)
At1g71720	PIGMENT DEFECTIVE 338 (PDE338)
At4g20130	PLASTID TRANSCRIPTIONALLY ACTIVE 14 (PTAC14)
At5g54190	PROTOCHLOROPHYLLIDE OXIDOREDUCTASE A (PORA)
At4g27440	PROTOCHLOROPHYLLIDE OXIDOREDUCTASE B (PORB)
At3g44890	RIBOSOMAL PROTEIN L9 (RPL9)
At5g53210	SPEECHLESS (SPCH)
At5g05860	UDP-GLUCOSYL TRANSFERASE 76C2 (UGT76C2)
At2g37450	USUALLY MULTIPLE ACIDS MOVE IN AND OUT TRANSPORTERS 13 (UMAMIT13)

## Sheet: TIE1-dependent Downregulated
List of BRC1-dependent Upregulated and TIE1-dependent Downregulated genes
Locus Identifier	Gene Model Description
At3g17520	Late embryogenesis abundant protein (LEA) family protein
At5g19120	Eukaryotic aspartyl protease family protein
At1g16850	transmembrane protein
At5g10770	Eukaryotic aspartyl protease family protein
At1g53180	hypothetical protein
At2g04100	MATE efflux family protein
At1g68620	alpha/beta-Hydrolases superfamily protein
At5g50335	hypothetical protein
At5g14690	transmembrane protein
At1g14890	Plant invertase/pectin methylesterase inhibitor superfamily protein
At1g36940	myotubularin-like protein
At1g10140	Uncharacterized conserved protein UCP031279
At1g70000	(MYBD)
At4g27260	(WES1)
At1g58340	(ZF14)
At2g36270	ABA INSENSITIVE 5 (ABI5)
At4g34000	ABSCISIC ACID RESPONSIVE ELEMENTS-BINDING FACTOR 3 (ABF3)
At2g44080	ARGOS-LIKE (ARL)
At3g17100	ATBS1 INTERACTING FACTOR 3 (AIF3)
At3g59900	AUXIN-REGULATED GENE INVOLVED IN ORGAN SIZE (ARGOS)
At1g73830	BR ENHANCED EXPRESSION 3 (BEE3)
At3g18550	BRANCHED 1 (BRC1)
At2g33830	DORMANCY ASSOCIATED GENE 2 (DRM2)
At1g28330	DORMANCY-ASSOCIATED PROTEIN-LIKE 1 (DYL1)
At3g23150	ETHYLENE RESPONSE 2 (ETR2)
At1g79270	EVOLUTIONARILY CONSERVED C-TERMINAL REGION 8 (ECT8)
At2g35150	EXORDIUM LIKE 7 (EXL7)
At4g17030	EXPANSIN-LIKE B1 (EXLB1)
At4g12730	FASCICLIN-LIKE ARABINOGALACTAN 2 (FLA2)
At5g14780	FORMATE DEHYDROGENASE (FDH)
At2g46270	G-BOX BINDING FACTOR 3 (GBF3)
At1g30040	GIBBERELLIN 2-OXIDASE (GA2OX2)
At5g66700	HOMEOBOX 53 (HB53)
At2g18550	HOMEOBOX PROTEIN 21 (HB21)
At4g36740	HOMEOBOX PROTEIN 40 (HB40)
At3g54420	HOMOLOG OF CARROT EP3-3 CHITINASE (EP3)
At3g03270	HYPOXIA RESPONSIVE UNIVERSAL STRESS PROTEIN 1 (HRU1)
At2g38530	LIPID TRANSFER PROTEIN 2 (LTP2)
At5g39610	NAC DOMAIN CONTAINING PROTEIN 6 (NAC6)
At1g69490	NAC-LIKE, ACTIVATED BY AP3/PI (NAP)
At1g69850	NITRATE TRANSPORTER 1:2 (ATNRT1:2)
At5g48150	PHYTOCHROME A SIGNAL TRANSDUCTION 1 (PAT1)
At5g07010	SULFOTRANSFERASE 2A (ST2A)
At5g07000	SULFOTRANSFERASE 2B (ST2B)
At5g47560	TONOPLAST DICARBOXYLATE TRANSPORTER (TDT)
At1g36060	TRANSLUCENT GREEN (TG)
At1g75440	UBIQUITIN-CONJUGATING ENZYME 16 (UBC16)
At4g30270	XYLOGLUCAN ENDOTRANSGLUCOSYLASE/HYDROLASE 24 (XTH24)
