# Supplementary material for: The TIE1 transcriptional repressor controls shoot branching by directly repressing BRANCHED1 in Arabidopsis
Source: PLoS Genet. 2018 Mar 23;14(3):e1007296. doi: 10.1371/journal.pgen.1007296 (PMC5884558; doi:10.1371/journal.pgen.1007296)
Supplement: S3 Table — (XLS) [file pgen.1007296.s006.xls]

## Sheet: Sheet1
List of bud activation (green) and bud dormancy (blue) genes co-regulated by TIE1and BRC1.
AGI Code	Gene Name	WT_FPKM	OETIE1_FPKM	log2FC
At3g44890	RIBOSOMAL PROTEIN L9 (RPL9)	157.664	388.669	1.32334
At4g01310		118.054	339.081	1.56399
At2g37660		146.749	291.233	1.01819
At5g47190		101.299	257.837	1.37998
At5g59970		133.428	244.956	0.893746
At4g18480	CHLI1	92.9635	204.991	1.17118
At1g06360		61.4443	195.831	1.69708
At1g31690		7.22471	131.147	4.16288
At5g62790	1-DEOXY-D-XYLULOSE 5-PHOSPHATE REDUCTOISOMERASE (DXR)	63.1876	105.609	0.781362
At4g20130	PLASTID TRANSCRIPTIONALLY ACTIVE 14 (PTAC14)	21.6046	54.9982	1.35706
At3g18390	EMBRYO DEFECTIVE 1865 (EMB1865)	30.3253	54.7346	0.891887
At2g30695		17.5789	50.6837	1.47482
At3g02450		21.3771	41.4995	1.00316
At1g71720	PIGMENT DEFECTIVE 338 (PDE338)	18.4274	39.2198	1.13657
At3g28460		15.0244	32.371	1.15409
At3g59040		15.3479	29.0224	0.938948
At1g70070	EMBRYO DEFECTIVE 25 (EMB25)	14.7911	25.3455	0.829355
At5g53210	SPEECHLESS (SPCH)	7.39416	17.7878	1.22492
At5g05860	UDP-GLUCOSYL TRANSFERASE 76C2 (UGT76C2)	6.5691	13.5888	1.06735
At3g18170		1.0437	5.45542	2.30156
At5g08030	GLYCEROPHOSPHODIESTER PHOSPHODIESTERASE 6 (GDPD6)	0.389679	3.36203	2.84494
At1g28330	DORMANCY-ASSOCIATED PROTEIN-LIKE 1 (DYL1)	393.337	186.618	-0.888461
At2g33830	Dormancy/auxin associated protein	348.737	162.683	-1.0838
At2g38530	LIPID TRANSFER PROTEIN 2 (LTP2)	253.442	60.3954	-2.08306
At5g14780	FORMATE DEHYDROGENASE (FDH)	80.4724	39.6361	-1.01641
At1g14890	invertase/pectin methylesterase inhibitor	88.6561	39.16	-1.1421
At4g30270	XYLOGLUCAN ENDOTRANSGLUCOSYLASE/HYDROLASE 24 (XTH24)	63.0657	35.0681	-0.848607
At3g17100		73.9626	32.9607	-1.1389
At5g10770		50.6763	29.1745	-0.776176
At5g48150	PHYTOCHROME A SIGNAL TRANSDUCTION 1 (PAT1)	35.7827	19.957	-0.789763
At1g69850	NITRATE TRANSPORTER 1:2 (NRT1:2)	40.3978	19.7599	-1.00374
At1g16850		35.8476	18.017	-0.955431
At3g54420	HOMOLOG OF CARROT EP3-3 CHITINASE (EP3)	43.3731	17.4166	-1.33084
At1g10140		29.8171	15.1416	-0.931496
At4g34000	ABSCISIC ACID RESPONSIVE ELEMENTS-BINDING FACTOR 3 (ABF3)	24.34	13.0928	-0.816081
At1g75440	UBIQUITIN-CONJUGATING ENZYME 16 (UBC16)	23.121	10.4473	-1.13643
At1g58340	ZF14	27.1872	9.72849	-1.58899
At4g27260	WES1	28.1044	9.34591	-1.58722
At5g19120		15.5449	8.05764	-0.898513
At1g70000	MYB DOMAIN PROTEIN	21.002	7.40334	-1.48175
At4g17030	EXPANSIN-LIKE B1 (EXLB1)	16.1992	6.67322	-1.24902
At2g46270	G-BOX BINDING FACTOR 3 (GBF3)	11.9765	6.23203	-0.93369
At1g30040	GIBBERELLIN 2-OXIDASE (GA2OX2)	16.2931	5.53404	-1.48575
At2g44080	ARGOS-LIKE (ARL)	14.0782	5.15902	-1.39043
At5g50335		19.4366	5.06622	-1.88256
At1g79270	EVOLUTIONARILY CONSERVED C-TERMINAL REGION 8 (ECT8)	8.6645	4.4982	-0.938016
At1g36940		10.0556	4.30307	-1.23563
At5g47560	TONOPLAST DICARBOXYLATE TRANSPORTER (TDT)	7.73793	3.98808	-0.939132
At2g36270	ABA INSENSITIVE 5 (ABI5)	8.20922	3.29106	-1.26725
At5g07000	SULFOTRANSFERASE 2B (ST2B)	10.7705	3.25196	-1.72158
At2g35150	EXORDIUM LIKE 7 (EXL7)	7.84889	3.19787	-1.22157
At1g53180		9.71322	3.02175	-1.62312
At2g18550	HOMEOBOX PROTEIN 21 (HB21)	10.8494	2.60195	-1.92037
At4g36740	HOMEOBOX PROTEIN 40 (HB40)	9.28177	2.75713	-1.67681
At5g66700	HOMEOBOX 53 (HB53)	7.93857	2.49627	-1.63325
At5g14690		5.593	1.55539	-1.72649
At1g69490	NAC-LIKE, ACTIVATED BY AP3/PI (NAP)	5.71931	1.39756	-1.91527
At1g73830	BR ENHANCED EXPRESSION 3 (BEE3)	7.38706	1.13132	-2.49268
At3g59900	AUXIN-REGULATED GENE INVOLVED IN ORGAN SIZE (ARGOS)	7.13	0.941387	-2.63618
At5g39610	NAC DOMAIN CONTAINING PROTEIN 6 (NAC6)	3.53561	0.850327	-1.87117
At3g17520		4.2678	0.826602	-2.21905
At1g68620		3.8397	0.804587	-2.07357
At1g36060	ERF/AP2 transcription factor	2.46903	0.416781	-2.39958
