# Supplementary material for: The TIE1 transcriptional repressor controls shoot branching by directly repressing BRANCHED1 in Arabidopsis
Source: PLoS Genet. 2018 Mar 23;14(3):e1007296. doi: 10.1371/journal.pgen.1007296 (PMC5884558; doi:10.1371/journal.pgen.1007296)
Supplement: S4 Table — (XLS) [file pgen.1007296.s007.xls]

## Sheet: Sheet1
List of primers used in this study
Primer name	Primer sequences (5’-3’)
TIE1-F	CACCATGGGTAGTAGTTTTTTCGG
TIE1-R	TTACAATCTCAATTCCAAATCTA
TIE1P-F	CACCTGAAAGTGGCGTCATTACTAAGAAAG
TIE1P-R	TTCTTGGTTTATACACCGGAAAAAATAC
BRC1-F1	CACCATGAACAACAACATTTTCAG
BRC1-R1	ATACATGTTTTGATAGTTGTGC
p35S-F	GGGGACAACTTTGTATAGAAAAGTTGCTGCCAACATGGTGGAGCAC
p35S-R.	GGGGACTGCTTTTTTGTACAAACTTGCAAGCTCGAGAGAGATAGA
TIE1C-F	GGGGACAGCTTTCTTGTACAAAGTGGCTGGCTTTCATCCGAACATG
TIE1C-R	GGGGACAACTTTGTATAATAAAGTTGCTTACAATCTCAATTCCAAATCT
TIE1m-F	CACCATGGGTAGTAGTTTTTTCGG
TIE1m-R	CGATCTCGATTCCGAATCTA
VP16-F	CACCGCCCCCCCGACCGATGTCAGCCTGG
VP16-R	CTACCCACCGTACTCGTCAATTCCA
HB53-F	GTACCCCTACACGACCCAAC
HB53-R	CTCCTTCCTCCCTGACTCCA
HB21-F	AACCGCTGGATCCAACTCAG
HB21-R	TCCAACCAACTCTTTCCGCA
HB40-F	TTGACGAGGGTCAAGCCCTA
HB40-R	TTGACGAGGGTCAAGCCCTA
TIE1N-F	CACCATGGGTAGTAGTTTTTTCGG
TIE1N-R	TCAATAAGGAGCTGGTGGTGGTGAT
BRC1-F	CACCATGAACAACAACATTTTCAG
BRC1-R	TCAATACATGTTTTGATAGT
BRC2-F	CACCATGTTTCCTTCTCTAGATACC
BRC2-R	TCAGTAGCAGAGATAATCATATA
